# Supplementary material for: Off-season RSV epidemics in Australia after easing of COVID-19 restrictions
Source: Nat Commun. 2022 May 24;13:2884. doi: 10.1038/s41467-022-30485-3 (PMC9130497; doi:10.1038/s41467-022-30485-3)
Supplement: Supplementary file 4 — Supplementary Data 1 [file 41467_2022_30485_MOESM4_ESM.xlsx]

## Sheet: Table
Supplementary Data 1 - Sample list with GenBank & GISAID accession numbers, source locations and collection dates for study samples.
GenBank	GISAID	Virus	Location	Collection
OM857140	EPI_ISL_2835616	hRSV/A/Australia/1514/2021	WA	2021-01-18
OM857141	EPI_ISL_2839389	hRSV/A/Australia/4005237/2020	WA	2020-10-13
OM857142	EPI_ISL_2839387	hRSV/A/Australia/1003657/2020	WA	2020-11-01
OM857143	EPI_ISL_2839381	hRSV/A/Australia/2002105/2020	WA	2020-11-22
OM857144	EPI_ISL_2839390	hRSV/A/Australia/6009368/2020	WA	2020-11-26
OM857145	EPI_ISL_2839391	hRSV/A/Australia/7007045/2020	WA	2020-11-27
OM857146	EPI_ISL_2839383	hRSV/A/Australia/3002009/2020	WA	2020-12-12
OM857147	EPI_ISL_2839388	hRSV/A/Australia/3002022/2020	WA	2020-12-12
OM857148	EPI_ISL_2839392	hRSV/A/Australia/9002215/2020	WA	2020-11-19
OM857149	EPI_ISL_2839378	hRSV/A/Australia/5005469/2021	WA	2021-01-05
OM857150	EPI_ISL_2839398	hRSV/A/Australia/3073/2020	WA	2020-11-20
OM857151	EPI_ISL_2839405	hRSV/A/Australia/4009301/2020	WA	2020-12-04
OM857152	EPI_ISL_2839406	hRSV/A/Australia/6003147/2020	WA	2020-12-06
OM857153	EPI_ISL_2839410	hRSV/A/Australia/8010547/2020	WA	2020-11-18
OM857154	EPI_ISL_2839443	hRSV/A/Australia/3904/2020	WA	2020-12-10
OM857155	EPI_ISL_2839446	hRSV/A/Australia/4004352/2020	WA	2020-11-14
OM857156	EPI_ISL_2839447	hRSV/A/Australia/6002331/2020	WA	2020-12-06
OM857157	EPI_ISL_2839441	hRSV/A/Australia/6003904/2020	WA	2020-12-06
OM857158	EPI_ISL_2839412	hRSV/A/Australia/7006882/2020	WA	2020-11-27
OM857159	EPI_ISL_2839414	hRSV/A/Australia/8001840/2020	WA	2020-10-08
OM857160	EPI_ISL_2839440	hRSV/A/Australia/4011388/2020	WA	2020-11-04
OM857161	EPI_ISL_2839430	hRSV/A/Australia/3001519/2020	WA	2020-11-03
OM857162	EPI_ISL_2839448	hRSV/A/Australia/9005740/2020	WA	2020-10-29
OM857163	EPI_ISL_2839432	hRSV/A/Australia/5584/2020	WA	2020-11-30
OM857164	EPI_ISL_2839418	hRSV/A/Australia/1003117/2020	WA	2020-11-10
OM857165	EPI_ISL_2839179	hRSV/A/Australia/1006644/2020	WA	2020-11-21
OM857166	EPI_ISL_2839431	hRSV/A/Australia/2002690/2020	WA	2020-11-22
OM857167	EPI_ISL_2839399	hRSV/A/Australia/3471/2020	WA	2020-10-20
OM857168	EPI_ISL_2839409	hRSV/A/Australia/7003912/2020	WA	2020-11-17
OM857169	EPI_ISL_2839415	hRSV/A/Australia/8002008/2020	WA	2020-11-27
OM857170	EPI_ISL_2839407	hRSV/A/Australia/9002436/2020	WA	2020-11-28
OM857171	EPI_ISL_2839439	hRSV/A/Australia/3012220/2020	WA	2020-12-03
OM857172	EPI_ISL_2839364	hRSV/A/Australia/9005762/2020	WA	2020-10-19
OM857173	EPI_ISL_2839172	hRSV/A/Australia/9005783/2020	WA	2020-10-19
OM857174	EPI_ISL_2839438	hRSV/A/Australia/1011044/2020	WA	2020-12-01
OM857175	EPI_ISL_2839444	hRSV/A/Australia/1002541/2021	WA	2021-01-01
OM857176	EPI_ISL_2543773	hRSV/A/Australia/MMC045/2020	VIC	2020-12-27
OM857177	EPI_ISL_2543777	hRSV/A/Australia/MMC055/2021	VIC	2021-01-10
OM857178	EPI_ISL_2839386	hRSV/A/Australia/2051/2021	WA	2021-01-29
OM857179	EPI_ISL_2839183	hRSV/A/Australia/6492G/2020	WA	2020-08-20
OM857180	EPI_ISL_2839413	hRSV/A/Australia/7494P/2020	WA	2020-09-03
OM857181	EPI_ISL_2839433	hRSV/A/Australia/8003496/2021	WA	2021-01-17
OM857182	EPI_ISL_2839385	hRSV/A/Australia/7680J/2020	WA	2020-08-23
OM857183	EPI_ISL_2839195	hRSV/A/Australia/8005369/2021	WA	2021-01-18
OM857184	EPI_ISL_2839429	hRSV/A/Australia/5003133/2021	WA	2021-01-04
OM857185	EPI_ISL_2839423	hRSV/A/Australia/3004170/2021	WA	2021-01-21
OM857186	EPI_ISL_2839199	hRSV/A/Australia/1643/2021	WA	2021-01-10
OM857187	EPI_ISL_2839170	hRSV/A/Australia/6545C/2020	WA	2020-08-20
OM857188	EPI_ISL_2839445	hRSV/A/Australia/3002027/2021	WA	2021-01-22
OM857189	EPI_ISL_2839411	hRSV/A/Australia/1008347/2021	WA	2021-02-01
OM857190	EPI_ISL_2839171	hRSV/A/Australia/3010918/2021	WA	2021-02-03
OM857191	EPI_ISL_2839402	hRSV/A/Australia/3004/2021	WA	2021-01-09
OM857192	EPI_ISL_2839408	hRSV/A/Australia/2001479/2020	WA	2020-10-21
OM857193	EPI_ISL_2839400	hRSV/A/Australia/3002650/2021	WA	2021-01-01
OM857194	EPI_ISL_2839404	hRSV/A/Australia/3002687/2021	WA	2021-01-01
OM857195	EPI_ISL_2839403	hRSV/A/Australia/1010209/2021	WA	2021-01-11
OM857196	EPI_ISL_2839401	hRSV/A/Australia/5009934/2021	WA	2021-01-04
OM857197	EPI_ISL_2839397	hRSV/A/Australia/9009560/2021	WA	2021-01-19
OM857198	EPI_ISL_2839379	hRSV/A/Australia/2003588/2020	WA	2020-12-12
OM857199	EPI_ISL_2839384	hRSV/A/Australia/8001314/2020	WA	2020-11-27
OM857200	EPI_ISL_2839372	hRSV/A/Australia/8006635/2020	WA	2020-11-28
OM857201	EPI_ISL_2839176	hRSV/A/Australia/6002591/2021	WA	2021-01-25
OM857202	EPI_ISL_2839181	hRSV/A/Australia/5516M/2020	WA	2020-07-27
OM857203	EPI_ISL_2839182	hRSV/A/Australia/7199H/2020	WA	2020-08-31
OM857204	EPI_ISL_2839184	hRSV/A/Australia/1007437/2021	WA	2021-02-01
OM857205	EPI_ISL_2839177	hRSV/A/Australia/6002451/2021	WA	2021-01-05
OM857206	EPI_ISL_2839174	hRSV/A/Australia/3160/2020	WA	2020-11-30
OM857207	EPI_ISL_2839194	hRSV/A/Australia/4010993/2020	WA	2020-12-04
OM857208	EPI_ISL_2839192	hRSV/A/Australia/7006894/2020	WA	2020-12-07
OM857209	EPI_ISL_2839175	hRSV/A/Australia/6992X/2020	WA	2020-08-28
OM857210	EPI_ISL_2839370	hRSV/A/Australia/1004203/2020	WA	2020-11-30
OM857211	EPI_ISL_2839421	hRSV/A/Australia/8006798/2021	WA	2021-01-28
OM857212	EPI_ISL_2839173	hRSV/A/Australia/6012043/2021	WA	2021-01-06
OM857213	EPI_ISL_2839300	hRSV/A/Australia/N122610/2020	ACT	2020-11-23
OM857214	EPI_ISL_2839351	hRSV/A/Australia/P510179/2020	ACT	2020-11-19
OM857215	EPI_ISL_2839213	hRSV/A/Australia/P511402/2020	ACT	2020-11-27
OM857216	EPI_ISL_2839275	HRSV/A/Australia/WM3081573/2020	NSW	2020-11-03
OM857217	EPI_ISL_2839290	HRSV/A/Australia/WM3200400/2020	NSW	2020-11-15
OM857218	EPI_ISL_2839264	HRSV/A/Australia/WM3090116/2020	NSW	2020-11-04
OM857219	EPI_ISL_2839256	HRSV/A/Australia/WM3160671/2020	NSW	2020-11-11
OM857220	EPI_ISL_2839277	HRSV/A/Australia/WM3120229/2020	NSW	2020-11-07
OM857221	EPI_ISL_2839279	HRSV/A/Australia/WM3140467/2020	NSW	2020-11-09
OM857222	EPI_ISL_2839288	HRSV/A/Australia/WM3150812/2020	NSW	2020-11-10
OM857223	EPI_ISL_2839266	HRSV/A/Australia/WM3202125/2020	NSW	2020-11-15
OM857224	EPI_ISL_2839208	HRSV/A/Australia/WM3071668/2020	NSW	2020-11-02
OM857225	EPI_ISL_2839235	HRSV/A/Australia/WM3181215/2020	NSW	2020-11-13
OM857226	EPI_ISL_2839237	HRSV/A/Australia/WM3260993/2020	NSW	2020-11-21
OM857227	EPI_ISL_2839354	hRSV/A/Australia/P514660/2020	ACT	2020-11-20
OM857228	EPI_ISL_2839310	hRSV/A/Australia/P520872/2020	ACT	2020-11-27
OM857229	EPI_ISL_2839215	hRSV/A/Australia/P527755/2020	ACT	2020-11-28
OM857230	EPI_ISL_2839332	HRSV/A/Australia/WM3111229/2020	NSW	2020-11-06
OM857231	EPI_ISL_2839285	HRSV/A/Australia/WM3300592/2020	NSW	2020-11-25
OM857232	EPI_ISL_2839221	HRSV/A/Australia/WM3142234/2020	NSW	2020-11-09
OM857233	EPI_ISL_2839334	HRSV/A/Australia/WM3152749/2020	NSW	2020-11-10
OM857234	EPI_ISL_2839328	HRSV/A/Australia/WM3160376/2020	NSW	2020-11-11
OM857235	EPI_ISL_2839248	HRSV/A/Australia/WM3171598/2020	NSW	2020-11-12
OM857236	EPI_ISL_2839250	HRSV/A/Australia/WM3220266/2020	NSW	2020-11-17
OM857237	EPI_ISL_2839252	HRSV/A/Australia/WM3220890/2020	NSW	2020-11-17
OM857238	EPI_ISL_2839226	HRSV/A/Australia/WM3253207/2020	NSW	2020-11-20
OM857239	EPI_ISL_2839296	hRSV/A/Australia/P511810/2020	ACT	2020-11-27
OM857240	EPI_ISL_2839227	hRSV/A/Australia/P527750/2020	ACT	2020-11-28
OM857241	EPI_ISL_2839207	HRSV/A/Australia/WM3145009/2020	NSW	2020-11-09
OM857242	EPI_ISL_2839339	HRSV/A/Australia/WM3281572/2020	NSW	2020-11-23
OM857243	EPI_ISL_2839242	HRSV/A/Australia/WM3301231/2020	NSW	2020-11-25
OM857244	EPI_ISL_2839188	HRSV/A/Australia/WM3073568/2020	NSW	2020-11-02
OM857245	EPI_ISL_2839206	HRSV/A/Australia/WM3150792/2020	NSW	2020-11-10
OM857246	EPI_ISL_2839204	HRSV/A/Australia/WM3151215/2020	NSW	2020-11-10
OM857247	EPI_ISL_2839205	HRSV/A/Australia/WM3301586/2020	NSW	2020-11-25
OM857248	EPI_ISL_2839202	HRSV/A/Australia/WM3281795/2020	NSW	2020-11-23
OM857249	EPI_ISL_2839294	hRSV/A/Australia/P514373/2020	ACT	2020-11-23
OM857250	EPI_ISL_2839198	HRSV/A/Australia/WM3303286/2020	NSW	2020-11-25
OM857251	EPI_ISL_2839356	hRSV/A/Australia/P511794/2020	ACT	2020-11-27
OM857252	EPI_ISL_2839312	hRSV/A/Australia/P536277/2020	ACT	2020-12-04
OM857253	EPI_ISL_2839324	HRSV/A/Australia/WM3341974/2020	NSW	2020-11-29
OM857254	EPI_ISL_2839362	HRSV/A/Australia/WM3152673/2020	NSW	2020-11-10
OM857255	EPI_ISL_2543764	hRSV/A/Australia/VIC-MMC007/2021	VIC	2021-01-02
OM857256	EPI_ISL_2543771	hRSV/A/Australia/VIC-MMC038/2020	VIC	2020-12-23
OM857257	EPI_ISL_2543784	hRSV/A/Australia/VIC-RCH008/2021	VIC	2021-01-31
OM857258	EPI_ISL_2543772	hRSV/A/Australia/VIC-MMC039/2020	VIC	2020-12-23
OM857259	EPI_ISL_2839326	HRSV/A/Australia/WM3114268/2020	NSW	2020-11-06
OM857260	EPI_ISL_2839360	HRSV/A/Australia/WM3341608/2020	NSW	2020-11-29
OM857261	EPI_ISL_2839322	HRSV/A/Australia/WM3293488/2020	NSW	2020-11-24
OM857262	EPI_ISL_2543770	hRSV/A/Australia/VIC-MMC035/2020	VIC	2020-12-22
OM857263	EPI_ISL_2543786	hRSV/A/Australia/VIC-RCH010/2021	VIC	2021-02-06
OM857264	EPI_ISL_2543800	hRSV/A/Australia/VIC-RCH035/2021	VIC	2021-02-28
OM857265	EPI_ISL_2839189	HRSV/A/Australia/WM3080072/2020	NSW	2020-11-03
OM857266	EPI_ISL_2839419	HRSV/A/Australia/WM3151529/2020	NSW	2020-11-10
OM857267	EPI_ISL_1653939	hRSV/A/Australia/VIC-RCH001/2021	VIC	2021-01-02
OM857268	EPI_ISL_2839425	hRSV/A/Australia/P506175/2020	ACT	2020-11-17
OM857269	EPI_ISL_2839427	hRSV/A/Australia/P527732/2020	ACT	2020-11-28
OM857270	EPI_ISL_2839302	hRSV/A/Australia/P507350/2020	ACT	2020-11-20
OM857271	EPI_ISL_2839231	hRSV/A/Australia/P508521/2020	ACT	2020-11-19
OM857272	EPI_ISL_2839228	hRSV/A/Australia/P511846/2020	ACT	2020-11-20
OM857273	EPI_ISL_2839304	hRSV/A/Australia/P514323/2020	ACT	2020-11-23
OM857274	EPI_ISL_2839232	hRSV/A/Australia/P525519/2020	ACT	2020-11-30
OM857275	EPI_ISL_2839298	hRSV/A/Australia/P526371/2020	ACT	2020-11-30
OM857276	EPI_ISL_2839273	HRSV/A/Australia/WM3351169/2020	NSW	2020-11-30
OM857277	EPI_ISL_2839217	hRSV/A/Australia/P522722/2020	ACT	2020-11-29
OM857278	EPI_ISL_2839214	hRSV/A/Australia/P527905/2020	ACT	2020-11-25
OM857279	EPI_ISL_2839229	hRSV/A/Australia/P510167/2020	ACT	2020-11-23
OM857280	EPI_ISL_2839292	HRSV/A/Australia/WM3280848/2020	NSW	2020-11-23
OM857281	EPI_ISL_2839347	HRSV/A/Australia/WM3312123/2020	NSW	2020-11-26
OM857282	EPI_ISL_2839216	hRSV/A/Australia/P525045/2020	ACT	2020-11-30
OM857283	EPI_ISL_2839233	hRSV/A/Australia/P515852/2020	ACT	2020-11-28
OM857284	EPI_ISL_2839230	hRSV/A/Australia/P520806/2020	ACT	2020-11-28
OM857285	EPI_ISL_2839306	hRSV/A/Australia/P517150/2020	ACT	2020-11-20
OM857286	EPI_ISL_2839308	hRSV/A/Australia/P507573/2020	ACT	2020-11-19
OM857287	EPI_ISL_2839424	hRSV/A/Australia/P520545/2020	ACT	2020-11-29
OM857288	EPI_ISL_2839218	hRSV/A/Australia/P533369/2020	ACT	2020-12-03
OM857289	EPI_ISL_2839234	hRSV/A/Australia/P538685/2020	ACT	2020-12-07
OM857290	EPI_ISL_1653938	hRSV/A/Australia/VIC-VIDRL001/2020	VIC	2020-12-22
OM857291	EPI_ISL_2839190	hRSV/A/Australia/P520445/2020	ACT	2020-11-26
OM857292	EPI_ISL_2839281	HRSV/A/Australia/WM3171321/2020	NSW	2020-11-12
OM857293	EPI_ISL_2839258	HRSV/A/Australia/WM3221617/2020	NSW	2020-11-17
OM857294	EPI_ISL_2839197	hRSV/A/Australia/P535659/2020	ACT	2020-12-04
OM857295	EPI_ISL_2839196	HRSV/A/Australia/WM3151688/2020	NSW	2020-11-10
OM857296	EPI_ISL_2839260	HRSV/A/Australia/WM3060152/2020	NSW	2020-11-01
OM857297	EPI_ISL_2839254	HRSV/A/Australia/WM3081844/2020	NSW	2020-11-03
OM857298	EPI_ISL_2839244	HRSV/A/Australia/WM3302850/2020	NSW	2020-11-25
OM857299	EPI_ISL_2839320	HRSV/A/Australia/WM3084781/2020	NSW	2020-11-03
OM857300	EPI_ISL_2839343	HRSV/A/Australia/WM3221870/2020	NSW	2020-11-17
OM857301	EPI_ISL_2839318	HRSV/A/Australia/WM3100311/2020	NSW	2020-11-05
OM857302	EPI_ISL_2839341	HRSV/A/Australia/WM3101273/2020	NSW	2020-11-05
OM857303	EPI_ISL_2839236	HRSV/A/Australia/WM3212551/2020	NSW	2020-11-16
OM857304	EPI_ISL_2839345	HRSV/A/Australia/WM3292889/2020	NSW	2020-11-24
OM857305	EPI_ISL_2839316	HRSV/A/Australia/WM3301616/2020	NSW	2020-11-25
OM857306	EPI_ISL_2839358	HRSV/A/Australia/WM3101170/2020	NSW	2020-11-05
OM857307	EPI_ISL_2839330	HRSV/A/Australia/WM3331626/2020	NSW	2020-11-28
OM857308	EPI_ISL_2839337	HRSV/A/Australia/WM3151664/2020	NSW	2020-11-10
OM857309	EPI_ISL_2839222	HRSV/A/Australia/WM3180278/2020	NSW	2020-11-13
OM857310	EPI_ISL_2839225	HRSV/A/Australia/WM3301224/2020	NSW	2020-11-25
OM857311	EPI_ISL_2839209	HRSV/A/Australia/WM3231345/2020	NSW	2020-11-18
OM857312	EPI_ISL_2839210	HRSV/A/Australia/WM3321046/2020	NSW	2020-11-27
OM857313	EPI_ISL_2839269	HRSV/A/Australia/WM3280473/2020	NSW	2020-11-23
OM857314	EPI_ISL_2839271	HRSV/A/Australia/WM3341337/2020	NSW	2020-11-29
OM857315	EPI_ISL_2839246	HRSV/A/Australia/WM3180542/2020	NSW	2020-11-13
OM857316	EPI_ISL_2839224	HRSV/A/Australia/WM3202528/2020	NSW	2020-11-15
OM857317	EPI_ISL_2839313	HRSV/A/Australia/WM3291066/2020	NSW	2020-11-24
OM857318	EPI_ISL_2839239	HRSV/A/Australia/WM3141851/2020	NSW	2020-11-09
OM857319	EPI_ISL_2839219	HRSV/A/Australia/WM3151206/2020	NSW	2020-11-10
OM857320	EPI_ISL_2839223	HRSV/A/Australia/WM3323284/2020	NSW	2020-11-27
OM857321	EPI_ISL_2839262	HRSV/A/Australia/WM3312926/2020	NSW	2020-11-26
OM857322	EPI_ISL_2839220	HRSV/A/Australia/WM3201552/2020	NSW	2020-11-15
OM857323	EPI_ISL_2839349	HRSV/A/Australia/WM3324484/2020	NSW	2020-11-27
OM857324	EPI_ISL_2839203	HRSV/A/Australia/WM3321824/2020	NSW	2020-11-27
OM857325	EPI_ISL_2839283	HRSV/A/Australia/WM3322984/2020	NSW	2020-11-27
OM857326	EPI_ISL_2839187	HRSV/A/Australia/WM3071478/2020	NSW	2020-11-02
OM857327	EPI_ISL_2839186	HRSV/A/Australia/WM3071531/2020	NSW	2020-11-02
OM857328	EPI_ISL_2839420	HRSV/A/Australia/WM3174399/2020	NSW	2020-11-12
OM857329	EPI_ISL_2839191	HRSV/A/Australia/WM3151642/2020	NSW	2020-11-10
OM857330	EPI_ISL_1653941	hRSV/A/Australia/VIC-RCH002/2020	VIC	2020-12-20
OM857331	EPI_ISL_1653944	hRSV/A/Australia/VIC-VIDRL003/2020	VIC	2020-12-28
OM857332	EPI_ISL_1653948	hRSV/A/Australia/VIC-VIDRL005/2020	VIC	2020-12-29
OM857333	EPI_ISL_1653946	hRSV/A/Australia/VIC-VIDRL004/2020	VIC	2020-12-29
OM857334	EPI_ISL_2811729	hRSV/A/Australia/VIC-RCH007/2020	VIC	2020-11-26
OM857335	EPI_ISL_2543765	hRSV/A/Australia/VIC-MMC014/2020	VIC	2020-12-19
OM857336	EPI_ISL_2543787	hRSV/A/Australia/VIC-RCH011/2021	VIC	2021-02-06
OM857337	EPI_ISL_2543797	hRSV/A/Australia/VIC-RCH030/2021	VIC	2021-02-22
OM857338	EPI_ISL_2543789	hRSV/A/Australia/VIC-RCH013/2021	VIC	2021-02-12
OM857339	EPI_ISL_2543774	hRSV/A/Australia/VIC-MMC053/2020	VIC	2020-12-30
OM857340	EPI_ISL_2543780	hRSV/A/Australia/VIC-MMC065/2021	VIC	2021-01-12
OM857341	EPI_ISL_2543805	hRSV/A/Australia/VIC-RCH048/2021	VIC	2021-03-07
OM857342	EPI_ISL_2543807	hRSV/A/Australia/VIC-RCH051/2021	VIC	2021-03-08
OM857343	EPI_ISL_2543767	hRSV/A/Australia/VIC-MMC027/2020	VIC	2020-12-21
OM857344	EPI_ISL_2543778	hRSV/A/Australia/VIC-MMC064/2020	VIC	2020-12-31
OM857345	EPI_ISL_2543795	hRSV/A/Australia/VIC-RCH022/2021	VIC	2021-02-15
OM857346	EPI_ISL_2543790	hRSV/A/Australia/VIC-RCH016/2021	VIC	2021-02-11
OM857347	EPI_ISL_2543804	hRSV/A/Australia/VIC-RCH047/2021	VIC	2021-03-04
OM857348	EPI_ISL_2839428	HRSV/A/Australia/WM3291678/2020	NSW	2020-11-24
OM857349	EPI_ISL_2839422	HRSV/A/Australia/WM3110533/2020	NSW	2020-11-06
OM857350	EPI_ISL_2543775	hRSV/A/Australia/VIC-MMC054/2020	VIC	2020-12-30
OM857351	EPI_ISL_2543762	hRSV/A/Australia/VIC-MMC073/2021	VIC	2021-01-13
OM857352	EPI_ISL_2543783	hRSV/A/Australia/VIC-RCH007/2021	VIC	2021-01-16
OM857353	EPI_ISL_2543796	hRSV/A/Australia/VIC-RCH026/2021	VIC	2021-02-20
OM857354	EPI_ISL_2543798	hRSV/A/Australia/VIC-RCH031/2021	VIC	2021-02-27
OM857355	EPI_ISL_2543769	hRSV/A/Australia/VIC-MMC033/2020	VIC	2020-12-21
OM857356	EPI_ISL_2543785	hRSV/A/Australia/VIC-RCH009/2021	VIC	2021-02-07
OM857357	EPI_ISL_2839212	HRSV/A/Australia/WM3080869/2020	NSW	2020-11-03
OM857358	EPI_ISL_2839211	HRSV/A/Australia/WM3291444/2020	NSW	2020-11-24
OM857359	EPI_ISL_2543766	hRSV/A/Australia/VIC-MMC024/2020	VIC	2020-12-21
OM857360	EPI_ISL_2543781	hRSV/A/Australia/VIC-MMC099/2021	VIC	2021-01-18
OM857361	EPI_ISL_2839451	hRSV/A/Australia/P522837/2020	ACT	2020-11-28
OM857362	EPI_ISL_2839201	HRSV/A/Australia/WM3131917/2020	NSW	2020-11-08
OM857363	EPI_ISL_1653942	hRSV/A/Australia/VIC-RCH002/2021	VIC	2021-01-03
OM857364	EPI_ISL_2839200	HRSV/A/Australia/WM3210899/2020	NSW	2020-11-16
OM857365	EPI_ISL_2839178	hRSV/A/Australia/P513256/2020	ACT	2020-11-22
OM857366	EPI_ISL_2839395	hRSV/A/Australia/1013898/2021	WA	2021-02-01
OM857367	EPI_ISL_2839396	hRSV/A/Australia/2010230/2020	WA	2020-11-12
OM857368	EPI_ISL_2839376	hRSV/B/Australia/7527H/2019	WA	1905-07-11
OM857369	EPI_ISL_2839455	hRSV/B/Australia/M236813/2019	ACT	2019-07-27
OM857370	EPI_ISL_2839452	HRSV/B/Australia/WM0742913/2020	NSW	2020-03-14
OM857371	EPI_ISL_2839456	hRSV/B/Australia/M262451/2019	ACT	2019-09-12
OM857372	EPI_ISL_2839457	HRSV/B/Australia/WM0634962/2020	NSW	2020-03-03
OM857373	EPI_ISL_2839450	hRSV/B/Australia/M236822/2019	ACT	2019-07-27
OM857374	EPI_ISL_2839437	HRSV/B/Australia/WM0331623/2020	NSW	2020-02-02
OM857375	EPI_ISL_2839185	HRSV/B/Australia/WM0663762/2020	NSW	2020-03-06
OM857376	EPI_ISL_2839393	HRSV/B/Australia/WM0715241/2020	NSW	2020-03-11
OM857377	EPI_ISL_2839394	HRSV/B/Australia/WM0573055/2020	NSW	2020-02-26
OM857378	EPI_ISL_2839435	HRSV/B/Australia/WM0711659/2020	NSW	2020-03-11
OM857379	EPI_ISL_2839180	HRSV/B/Australia/WM0531461/2020	NSW	2020-02-22
OM857380	EPI_ISL_2839368	HRSV/B/Australia/WM1603138/2020	NSW	2020-06-08
OM857381	EPI_ISL_2839454	HRSV/B/Australia/WM0636501/2020	NSW	2020-03-03
OM857382	EPI_ISL_2543849	hRSV/B/Australia/VIC-RCH025/2021	VIC	2021-02-20
OM857383	EPI_ISL_2543851	hRSV/B/Australia/VIC-RCH057/2021	VIC	2021-03-06
OM857384	EPI_ISL_2543853	hRSV/B/Australia/VIC-RCH060/2021	VIC	2021-02-22
OM857385	EPI_ISL_2543850	hRSV/B/Australia/VIC-RCH053/2021	VIC	2021-03-07
OM857386	EPI_ISL_2543763	hRSV/B/Australia/VIC-RCH059/2021	VIC	2021-02-22
OM857387	EPI_ISL_2543852	hRSV/B/Australia/VIC-RCH058/2021	VIC	2021-02-21
OM857388	EPI_ISL_2839374	HRSV/B/Australia/WM3181190/2020	NSW	2020-11-13
OM857389	EPI_ISL_2839416	HRSV/B/Australia/WM3181191/2020	NSW	2020-11-13
OM857390	EPI_ISL_2839417	HRSV/B/Australia/WM0322845/2020	NSW	2020-02-01
OM857391	EPI_ISL_2839436	HRSV/B/Australia/WM0543490/2020	NSW	2020-02-23
OM857392	EPI_ISL_2839453	hRSV/B/Australia/9391H/2019	WA	1905-07-11
OM857393	EPI_ISL_2839449	HRSV/B/Australia/WM0782450/2020	NSW	2020-03-18
OM857394	EPI_ISL_2839434	hRSV/B/Australia/M248046/2019	ACT	2019-08-08
OM857395	EPI_ISL_2839193	HRSV/B/Australia/WM0420543/2020	NSW	2020-02-11
OM857396	EPI_ISL_2839366	HRSV/B/Australia/WM0421262/2020	NSW	2020-02-11
OM857397	EPI_ISL_2839442	HRSV/B/Australia/WM0653812/2020	NSW	2020-03-05
