# Supplementary material for: Off-season RSV epidemics in Australia after easing of COVID-19 restrictions
Source: Nat Commun. 2022 May 24;13:2884. doi: 10.1038/s41467-022-30485-3 (PMC9130497; doi:10.1038/s41467-022-30485-3)
Supplement: Supplementary file 5 — Supplementary Data 2 [file 41467_2022_30485_MOESM5_ESM.xlsx]

## Sheet: Table
Supplementary Data 2 - Sample list with GenBank & GISAID accession numbers, source locations and collection dates for reference sequences sourced from public databases.
Accession	Source	Country	Region	Date
AB754590	GenBank	Japan	Asia	2012-09-24
AB761609	GenBank	Japan	Asia	2012-10-15
AB761610	GenBank	Japan	Asia	2012-10-19
AB761611	GenBank	Japan	Asia	2012-10-12
AB846651	GenBank	Philippines	Asia	2012-12-15
AB846652	GenBank	Philippines	Asia	2012-12-15
AB846653	GenBank	Philippines	Asia	2013-01-15
AB846654	GenBank	Philippines	Asia	2013-01-15
AB846655	GenBank	Philippines	Asia	2012-12-15
AB846656	GenBank	Philippines	Asia	2013-01-15
AB846657	GenBank	Philippines	Asia	2013-01-15
AB860237	GenBank	South_Korea	Asia	2011-11-01
AB860238	GenBank	South_Korea	Asia	2012-10-22
AB860239	GenBank	South_Korea	Asia	2012-11-13
AB860240	GenBank	South_Korea	Asia	2012-10-02
EPI_ISL_1834150	GISAID	England	Europe	2019-11-06
EPI_ISL_1834151	GISAID	England	Europe	2019-11-14
EPI_ISL_1834152	GISAID	England	Europe	2019-11-19
EPI_ISL_1834153	GISAID	England	Europe	2019-12-05
EPI_ISL_1834154	GISAID	England	Europe	2019-12-05
EPI_ISL_1834155	GISAID	England	Europe	2019-12-06
EPI_ISL_1834156	GISAID	England	Europe	2019-12-06
EPI_ISL_1834157	GISAID	England	Europe	2019-12-03
EPI_ISL_1834158	GISAID	England	Europe	2019-12-09
EPI_ISL_1834159	GISAID	England	Europe	2019-12-12
EPI_ISL_1834160	GISAID	England	Europe	2019-12-13
EPI_ISL_1834161	GISAID	England	Europe	2020-01-17
EPI_ISL_1834162	GISAID	England	Europe	2020-02-24
EPI_ISL_1834163	GISAID	England	Europe	2019-11-26
EPI_ISL_1834164	GISAID	England	Europe	2019-11-24
EPI_ISL_1834165	GISAID	England	Europe	2019-11-30
EPI_ISL_1834166	GISAID	England	Europe	2019-11-02
EPI_ISL_1834167	GISAID	England	Europe	2019-12-12
EPI_ISL_1834168	GISAID	England	Europe	2019-12-16
EPI_ISL_1834169	GISAID	England	Europe	2019-12-17
EPI_ISL_1834170	GISAID	England	Europe	2019-12-18
EPI_ISL_1834171	GISAID	England	Europe	2019-12-31
EPI_ISL_1834172	GISAID	England	Europe	2020-01-03
EPI_ISL_1834173	GISAID	England	Europe	2020-01-28
EPI_ISL_2543761	GISAID	Mongolia	Asia	2019-01-02
EPI_ISL_2543811	GISAID	Ivory_Coast	Africa	2019-09-16
EPI_ISL_2543812	GISAID	Ivory_Coast	Africa	2019-10-21
EPI_ISL_2543813	GISAID	Ivory_Coast	Africa	2019-10-21
EPI_ISL_2543814	GISAID	Ivory_Coast	Africa	2017-08-25
EPI_ISL_2543815	GISAID	Ivory_Coast	Africa	2017-09-04
EPI_ISL_2543816	GISAID	Ivory_Coast	Africa	2019-07-30
EPI_ISL_2543817	GISAID	Ivory_Coast	Africa	2017-09-02
EPI_ISL_2543818	GISAID	Ivory_Coast	Africa	2017-09-05
EPI_ISL_2543819	GISAID	Ivory_Coast	Africa	2017-10-20
EPI_ISL_2543820	GISAID	Ivory_Coast	Africa	2019-08-14
EPI_ISL_2543821	GISAID	Ivory_Coast	Africa	2019-08-27
EPI_ISL_2543822	GISAID	Ivory_Coast	Africa	2019-08-19
EPI_ISL_2543823	GISAID	Ivory_Coast	Africa	2019-10-19
EPI_ISL_2543824	GISAID	Ivory_Coast	Africa	2017-08-20
EPI_ISL_2543825	GISAID	Ivory_Coast	Africa	2019-09-05
EPI_ISL_2543826	GISAID	Ivory_Coast	Africa	2019-09-16
EPI_ISL_2543827	GISAID	Mongolia	Asia	2019-01-07
EPI_ISL_2543828	GISAID	Mongolia	Asia	2018-07-10
EPI_ISL_2543829	GISAID	Mongolia	Asia	2019-01-15
EPI_ISL_2543830	GISAID	Mongolia	Asia	2018-01-10
EPI_ISL_2543831	GISAID	Mongolia	Asia	2019-01-15
EPI_ISL_2543832	GISAID	Mongolia	Asia	2018-01-10
EPI_ISL_2543833	GISAID	Mongolia	Asia	2019-01-17
EPI_ISL_2543834	GISAID	Mongolia	Asia	2019-01-18
EPI_ISL_2543835	GISAID	Mongolia	Asia	2019-01-21
EPI_ISL_2543836	GISAID	Mongolia	Asia	2019-01-28
EPI_ISL_2543837	GISAID	Mongolia	Asia	2019-01-30
EPI_ISL_2543838	GISAID	Mongolia	Asia	2019-02-02
EPI_ISL_2543839	GISAID	Mongolia	Asia	2019-02-14
EPI_ISL_2543840	GISAID	Mongolia	Asia	2019-03-26
EPI_ISL_2543841	GISAID	Mongolia	Asia	2018-01-31
EPI_ISL_2543842	GISAID	Mongolia	Asia	2019-03-11
EPI_ISL_2543843	GISAID	Mongolia	Asia	2019-03-18
EPI_ISL_2543844	GISAID	Mongolia	Asia	2018-03-07
EPI_ISL_2543845	GISAID	Thailand	Asia	2020-11-04
EPI_ISL_2543846	GISAID	Thailand	Asia	2020-11-05
EPI_ISL_2543847	GISAID	Thailand	Asia	2020-11-10
EPI_ISL_2543929	GISAID	Kenya	Africa	2015-06-10
EPI_ISL_2543961	GISAID	Spain	Europe	2015-01-10
EPI_ISL_2544036	GISAID	New_Zealand	Oceania	2015-06-28
EPI_ISL_2544038	GISAID	New_Zealand	Oceania	2015-06-24
EPI_ISL_2544051	GISAID	Argentina	South_America	2015-04-30
EPI_ISL_2544052	GISAID	Argentina	South_America	2016-07-20
EPI_ISL_2570850	GISAID	Netherlands	Europe	2015-01-29
EPI_ISL_2570851	GISAID	Netherlands	Europe	2015-02-16
EPI_ISL_2570903	GISAID	Kenya	Africa	2015-01-06
EPI_ISL_2570904	GISAID	Kenya	Africa	2015-01-24
EPI_ISL_2570905	GISAID	Kenya	Africa	2015-01-27
EPI_ISL_2570906	GISAID	Kenya	Africa	2015-02-21
EPI_ISL_2570907	GISAID	Kenya	Africa	2015-02-21
EPI_ISL_2570908	GISAID	Kenya	Africa	2015-04-08
EPI_ISL_2570909	GISAID	Kenya	Africa	2015-06-08
EPI_ISL_2570947	GISAID	Tanzania	Africa	2016-06-13
EPI_ISL_2570948	GISAID	Argentina	South_America	2015-06-26
EPI_ISL_2570955	GISAID	Argentina	South_America	2015-05-21
EPI_ISL_2570956	GISAID	Argentina	South_America	2015-06-08
EPI_ISL_2570962	GISAID	Argentina	South_America	2015-06-25
EPI_ISL_2570963	GISAID	Argentina	South_America	2015-06-30
EPI_ISL_2571021	GISAID	China	Asia	2015-01-06
EPI_ISL_2571022	GISAID	China	Asia	2015-01-08
EPI_ISL_2571023	GISAID	China	Asia	2015-01-11
EPI_ISL_2571024	GISAID	China	Asia	2015-01-13
EPI_ISL_2571025	GISAID	China	Asia	2015-01-14
EPI_ISL_2571026	GISAID	China	Asia	2015-01-16
EPI_ISL_2571027	GISAID	China	Asia	2015-01-16
EPI_ISL_2571028	GISAID	China	Asia	2015-01-10
EPI_ISL_2571029	GISAID	China	Asia	2015-01-13
EPI_ISL_2571030	GISAID	China	Asia	2015-01-12
EPI_ISL_2571031	GISAID	China	Asia	2015-02-04
EPI_ISL_2571032	GISAID	China	Asia	2015-02-07
EPI_ISL_2571033	GISAID	China	Asia	2015-02-09
EPI_ISL_2571034	GISAID	China	Asia	2015-02-09
EPI_ISL_2571036	GISAID	China	Asia	2015-02-09
EPI_ISL_2571037	GISAID	China	Asia	2015-02-10
EPI_ISL_2571171	GISAID	Iran	Middle_East	2016-01-03
EPI_ISL_2571172	GISAID	Iran	Middle_East	2016-01-09
EPI_ISL_2571173	GISAID	Iran	Middle_East	2016-01-05
EPI_ISL_2571174	GISAID	Iran	Middle_East	2016-01-13
EPI_ISL_2571175	GISAID	Iran	Middle_East	2016-01-13
EPI_ISL_2571176	GISAID	Iran	Middle_East	2016-01-14
EPI_ISL_2571177	GISAID	Iran	Middle_East	2016-01-20
EPI_ISL_2571178	GISAID	Iran	Middle_East	2016-01-20
EPI_ISL_2571179	GISAID	Iran	Middle_East	2016-01-31
EPI_ISL_2571180	GISAID	Iran	Middle_East	2016-01-31
EPI_ISL_2571181	GISAID	Iran	Middle_East	2015-12-27
EPI_ISL_2571182	GISAID	Iran	Middle_East	2015-12-29
EPI_ISL_2571183	GISAID	Iran	Middle_East	2016-02-15
EPI_ISL_2571184	GISAID	Iran	Middle_East	2016-02-22
EPI_ISL_2571185	GISAID	Iran	Middle_East	2016-02-24
EPI_ISL_2571186	GISAID	Iran	Middle_East	2016-03-11
EPI_ISL_2571281	GISAID	Spain	Europe	2015-01-12
EPI_ISL_2571282	GISAID	Spain	Europe	2015-02-02
EPI_ISL_2571283	GISAID	Spain	Europe	2015-02-05
EPI_ISL_2571284	GISAID	Spain	Europe	2015-11-30
EPI_ISL_2571285	GISAID	Spain	Europe	2015-12-04
EPI_ISL_2571286	GISAID	Spain	Europe	2015-12-07
EPI_ISL_2571287	GISAID	Spain	Europe	2015-12-14
EPI_ISL_2571288	GISAID	Spain	Europe	2015-12-14
EPI_ISL_2571289	GISAID	Spain	Europe	2015-12-17
EPI_ISL_2571290	GISAID	Spain	Europe	2015-12-21
EPI_ISL_2571291	GISAID	Spain	Europe	2015-12-21
EPI_ISL_2571292	GISAID	Spain	Europe	2015-12-24
EPI_ISL_2571293	GISAID	Spain	Europe	2016-01-05
EPI_ISL_2571294	GISAID	Spain	Europe	2016-01-11
EPI_ISL_2571295	GISAID	Spain	Europe	2016-01-25
EPI_ISL_2571296	GISAID	Spain	Europe	2016-01-25
EPI_ISL_2571297	GISAID	Spain	Europe	2016-02-02
EPI_ISL_2571298	GISAID	Spain	Europe	2016-02-02
EPI_ISL_2571299	GISAID	Spain	Europe	2016-02-04
EPI_ISL_2571300	GISAID	Spain	Europe	2016-02-08
EPI_ISL_2571301	GISAID	Spain	Europe	2016-02-08
EPI_ISL_2571302	GISAID	Spain	Europe	2016-02-12
EPI_ISL_2571303	GISAID	Spain	Europe	2016-02-29
EPI_ISL_2571304	GISAID	Spain	Europe	2016-03-07
EPI_ISL_2571305	GISAID	Spain	Europe	2016-03-08
EPI_ISL_2571306	GISAID	Spain	Europe	2016-11-14
EPI_ISL_2571307	GISAID	Spain	Europe	2016-11-15
EPI_ISL_2571308	GISAID	Spain	Europe	2016-11-24
EPI_ISL_2571309	GISAID	Spain	Europe	2016-12-19
EPI_ISL_2571310	GISAID	Spain	Europe	2016-12-17
EPI_ISL_2571311	GISAID	Spain	Europe	2016-12-28
EPI_ISL_2571312	GISAID	Spain	Europe	2017-01-04
EPI_ISL_2571313	GISAID	Spain	Europe	2017-01-10
EPI_ISL_2571314	GISAID	Spain	Europe	2017-01-11
EPI_ISL_2571315	GISAID	Spain	Europe	2017-01-17
EPI_ISL_2571316	GISAID	Spain	Europe	2017-01-23
EPI_ISL_2571317	GISAID	Spain	Europe	2017-02-01
EPI_ISL_2571318	GISAID	Spain	Europe	2017-02-01
EPI_ISL_2571319	GISAID	Spain	Europe	2017-02-08
EPI_ISL_2571320	GISAID	Spain	Europe	2017-02-09
EPI_ISL_2571321	GISAID	Spain	Europe	2017-02-13
EPI_ISL_2571322	GISAID	Spain	Europe	2017-02-13
EPI_ISL_2571323	GISAID	Spain	Europe	2017-02-14
EPI_ISL_2571324	GISAID	Spain	Europe	2017-10-31
EPI_ISL_2571325	GISAID	Spain	Europe	2017-11-05
EPI_ISL_2571326	GISAID	Spain	Europe	2017-11-10
EPI_ISL_2571327	GISAID	Spain	Europe	2017-11-18
EPI_ISL_2571328	GISAID	Spain	Europe	2017-12-20
EPI_ISL_2571329	GISAID	Spain	Europe	2018-01-22
EPI_ISL_2571330	GISAID	Spain	Europe	2015-01-01
EPI_ISL_2571331	GISAID	Spain	Europe	2015-01-22
EPI_ISL_2571332	GISAID	Spain	Europe	2015-11-20
EPI_ISL_2571333	GISAID	Spain	Europe	2015-12-01
EPI_ISL_2571334	GISAID	Spain	Europe	2015-12-09
EPI_ISL_2571335	GISAID	Spain	Europe	2015-12-29
EPI_ISL_2571336	GISAID	Spain	Europe	2016-10-02
EPI_ISL_2571337	GISAID	Spain	Europe	2016-10-28
EPI_ISL_2571338	GISAID	Spain	Europe	2016-10-31
EPI_ISL_2571339	GISAID	Spain	Europe	2016-11-07
EPI_ISL_2571340	GISAID	Spain	Europe	2016-11-28
EPI_ISL_2571341	GISAID	Spain	Europe	2016-12-16
EPI_ISL_2571342	GISAID	Spain	Europe	2016-12-27
EPI_ISL_2571343	GISAID	Spain	Europe	2017-10-23
EPI_ISL_2571344	GISAID	Spain	Europe	2017-10-26
EPI_ISL_2571345	GISAID	Spain	Europe	2017-11-03
EPI_ISL_2571346	GISAID	Spain	Europe	2018-01-07
EPI_ISL_2571347	GISAID	Spain	Europe	2016-02-15
EPI_ISL_2571348	GISAID	Spain	Europe	2017-01-09
EPI_ISL_2571349	GISAID	Spain	Europe	2017-10-11
EPI_ISL_2571350	GISAID	Thailand	Asia	2016-09-01
EPI_ISL_2571351	GISAID	Thailand	Asia	2016-09-04
EPI_ISL_2571352	GISAID	Thailand	Asia	2017-07-01
EPI_ISL_2571353	GISAID	Thailand	Asia	2017-08-12
EPI_ISL_2571354	GISAID	Thailand	Asia	2017-08-27
EPI_ISL_2571355	GISAID	Thailand	Asia	2017-08-30
EPI_ISL_2571356	GISAID	Thailand	Asia	2017-09-04
EPI_ISL_2571357	GISAID	Thailand	Asia	2017-09-15
EPI_ISL_2571358	GISAID	Thailand	Asia	2017-09-16
EPI_ISL_2571359	GISAID	Thailand	Asia	2017-09-29
EPI_ISL_2571378	GISAID	Argentina	South_America	2015-05-06
EPI_ISL_2571381	GISAID	Iran	Middle_East	2016-01-05
EPI_ISL_2571393	GISAID	China	Asia	2015-01-12
EPI_ISL_2571394	GISAID	China	Asia	2015-01-22
EPI_ISL_2571395	GISAID	China	Asia	2015-02-19
EPI_ISL_2571396	GISAID	China	Asia	2015-02-23
EPI_ISL_2571400	GISAID	Russia	Europe	2017-04-11
EPI_ISL_2571404	GISAID	Russia	Europe	2018-01-30
EPI_ISL_2571405	GISAID	Russia	Europe	2018-01-31
EPI_ISL_2571406	GISAID	Saudi_Arabia	Middle_East	2017-01-01
EPI_ISL_2571407	GISAID	Saudi_Arabia	Middle_East	2017-01-01
EPI_ISL_2571412	GISAID	Thailand	Asia	2015-08-16
EPI_ISL_2571413	GISAID	Thailand	Asia	2015-08-19
EPI_ISL_2571414	GISAID	Thailand	Asia	2015-09-02
EPI_ISL_2571420	GISAID	Thailand	Asia	2015-11-04
EPI_ISL_2571466	GISAID	Japan	Asia	2015-01-28
EPI_ISL_2571493	GISAID	Myanmar	Asia	2016-01-06
EPI_ISL_2571494	GISAID	Myanmar	Asia	2016-01-06
EPI_ISL_2571495	GISAID	Myanmar	Asia	2016-07-04
EPI_ISL_2571496	GISAID	Myanmar	Asia	2016-07-18
EPI_ISL_2571497	GISAID	Myanmar	Asia	2016-07-25
EPI_ISL_2571498	GISAID	Myanmar	Asia	2016-08-03
EPI_ISL_2571499	GISAID	Myanmar	Asia	2016-08-10
EPI_ISL_2571500	GISAID	Myanmar	Asia	2016-08-10
EPI_ISL_2571501	GISAID	Myanmar	Asia	2016-08-10
EPI_ISL_2571502	GISAID	Myanmar	Asia	2016-08-10
EPI_ISL_2571503	GISAID	Myanmar	Asia	2016-08-27
EPI_ISL_2571504	GISAID	Myanmar	Asia	2016-08-29
EPI_ISL_2571505	GISAID	Myanmar	Asia	2016-08-29
EPI_ISL_2571506	GISAID	Myanmar	Asia	2017-09-11
EPI_ISL_2571507	GISAID	Myanmar	Asia	2018-09-14
EPI_ISL_2571531	GISAID	Spain	Europe	2016-11-30
EPI_ISL_2571532	GISAID	Spain	Europe	2016-11-08
EPI_ISL_2571578	GISAID	Russia	Europe	2018-01-26
EPI_ISL_2571580	GISAID	Saudi_Arabia	Middle_East	2017-01-01
EPI_ISL_2571581	GISAID	Saudi_Arabia	Middle_East	2017-01-01
EPI_ISL_2571582	GISAID	Saudi_Arabia	Middle_East	2017-01-01
EPI_ISL_2571583	GISAID	Saudi_Arabia	Middle_East	2017-01-01
EPI_ISL_2571584	GISAID	Saudi_Arabia	Middle_East	2017-01-01
EPI_ISL_2571594	GISAID	Kenya	Africa	2015-05-30
EPI_ISL_2571595	GISAID	Kenya	Africa	2015-05-31
EPI_ISL_2571596	GISAID	Kenya	Africa	2015-06-18
EPI_ISL_2571597	GISAID	Saudi_Arabia	Middle_East	2015-01-02
EPI_ISL_2571598	GISAID	Saudi_Arabia	Middle_East	2016-01-19
EPI_ISL_2571625	GISAID	Argentina	South_America	2015-06-18
EPI_ISL_2571631	GISAID	Argentina	South_America	2015-06-04
EPI_ISL_2571633	GISAID	Argentina	South_America	2015-05-18
EPI_ISL_2571637	GISAID	Thailand	Asia	2015-11-25
EPI_ISL_2571646	GISAID	Netherlands	Europe	2015-03-26
EPI_ISL_2571664	GISAID	Saudi_Arabia	Middle_East	2017-01-01
EPI_ISL_2571665	GISAID	Saudi_Arabia	Middle_East	2017-01-01
EPI_ISL_2571702	GISAID	Argentina	South_America	2015-06-11
EPI_ISL_2571719	GISAID	China	Asia	2015-01-03
EPI_ISL_2571720	GISAID	China	Asia	2015-01-09
EPI_ISL_2571721	GISAID	China	Asia	2015-01-08
EPI_ISL_2571722	GISAID	China	Asia	2015-01-08
EPI_ISL_2571723	GISAID	China	Asia	2015-01-10
EPI_ISL_2571724	GISAID	China	Asia	2015-01-11
EPI_ISL_2571725	GISAID	China	Asia	2015-01-17
EPI_ISL_2571726	GISAID	China	Asia	2015-02-06
EPI_ISL_2571727	GISAID	China	Asia	2015-02-06
EPI_ISL_2571728	GISAID	China	Asia	2015-02-10
EPI_ISL_2571800	GISAID	Iran	Middle_East	2016-03-11
EPI_ISL_2571801	GISAID	Iran	Middle_East	2016-03-11
EPI_ISL_2571802	GISAID	Iran	Middle_East	2016-01-09
EPI_ISL_2571803	GISAID	Iran	Middle_East	2016-01-05
EPI_ISL_2571804	GISAID	Iran	Middle_East	2016-01-07
EPI_ISL_2571805	GISAID	Iran	Middle_East	2016-01-09
EPI_ISL_2571806	GISAID	Iran	Middle_East	2016-01-14
EPI_ISL_2571807	GISAID	Iran	Middle_East	2016-01-16
EPI_ISL_2571808	GISAID	Iran	Middle_East	2016-01-16
EPI_ISL_2571809	GISAID	Iran	Middle_East	2016-01-16
EPI_ISL_2571810	GISAID	Iran	Middle_East	2016-01-20
EPI_ISL_2571811	GISAID	Iran	Middle_East	2016-01-27
EPI_ISL_2571812	GISAID	Iran	Middle_East	2016-01-30
EPI_ISL_2571814	GISAID	Iran	Middle_East	2016-02-05
EPI_ISL_2571815	GISAID	Iran	Middle_East	2016-02-13
EPI_ISL_2571816	GISAID	Iran	Middle_East	2016-02-13
EPI_ISL_2571822	GISAID	Nigeria	Africa	2015-09-23
EPI_ISL_2571823	GISAID	Nigeria	Africa	2015-07-14
EPI_ISL_2571857	GISAID	Spain	Europe	2016-01-05
EPI_ISL_2571858	GISAID	Spain	Europe	2016-01-20
EPI_ISL_2571859	GISAID	Spain	Europe	2016-11-09
EPI_ISL_2571860	GISAID	Spain	Europe	2016-11-15
EPI_ISL_2571861	GISAID	Spain	Europe	2016-11-21
EPI_ISL_2571862	GISAID	Spain	Europe	2016-11-24
EPI_ISL_2571863	GISAID	Spain	Europe	2016-12-06
EPI_ISL_2571864	GISAID	Spain	Europe	2016-12-13
EPI_ISL_2571865	GISAID	Spain	Europe	2016-12-13
EPI_ISL_2571866	GISAID	Spain	Europe	2016-12-13
EPI_ISL_2571867	GISAID	Spain	Europe	2016-12-19
EPI_ISL_2571868	GISAID	Spain	Europe	2016-12-19
EPI_ISL_2571869	GISAID	Spain	Europe	2016-12-25
EPI_ISL_2571870	GISAID	Spain	Europe	2016-12-27
EPI_ISL_2571871	GISAID	Spain	Europe	2017-01-03
EPI_ISL_2571872	GISAID	Spain	Europe	2017-01-17
EPI_ISL_2571873	GISAID	Spain	Europe	2017-01-25
EPI_ISL_2571874	GISAID	Spain	Europe	2017-01-30
EPI_ISL_2571875	GISAID	Spain	Europe	2017-11-17
EPI_ISL_2571876	GISAID	Spain	Europe	2016-10-12
EPI_ISL_2571877	GISAID	Spain	Europe	2016-11-09
EPI_ISL_2571878	GISAID	Spain	Europe	2016-11-09
EPI_ISL_2571879	GISAID	Spain	Europe	2016-12-08
EPI_ISL_2571880	GISAID	Spain	Europe	2016-12-07
EPI_ISL_2571881	GISAID	Spain	Europe	2017-12-05
EPI_ISL_2571882	GISAID	Thailand	Asia	2016-09-08
EPI_ISL_2571883	GISAID	Thailand	Asia	2016-09-12
EPI_ISL_2571884	GISAID	Thailand	Asia	2017-06-16
EPI_ISL_2571885	GISAID	Thailand	Asia	2017-07-14
EPI_ISL_2571886	GISAID	Thailand	Asia	2017-08-01
EPI_ISL_2571887	GISAID	Thailand	Asia	2017-08-23
EPI_ISL_2571897	GISAID	Argentina	South_America	2015-06-04
EPI_ISL_2571898	GISAID	Argentina	South_America	2015-05-26
EPI_ISL_2571901	GISAID	Iran	Middle_East	2016-01-05
EPI_ISL_2571902	GISAID	Saudi_Arabia	Middle_East	2017-01-01
EPI_ISL_2571903	GISAID	Saudi_Arabia	Middle_East	2017-01-01
EPI_ISL_2571926	GISAID	Myanmar	Asia	2015-12-21
EPI_ISL_2571927	GISAID	Myanmar	Asia	2016-08-06
EPI_ISL_2571928	GISAID	Myanmar	Asia	2016-08-08
EPI_ISL_2571929	GISAID	Myanmar	Asia	2016-08-20
EPI_ISL_2571930	GISAID	Myanmar	Asia	2016-08-20
EPI_ISL_2571931	GISAID	Myanmar	Asia	2016-08-22
EPI_ISL_2571932	GISAID	Myanmar	Asia	2016-09-05
EPI_ISL_2571933	GISAID	Myanmar	Asia	2018-08-17
EPI_ISL_2571934	GISAID	Myanmar	Asia	2018-09-21
EPI_ISL_2571935	GISAID	Myanmar	Asia	2018-09-21
EPI_ISL_2571936	GISAID	Myanmar	Asia	2018-08-03
EPI_ISL_2571937	GISAID	Myanmar	Asia	2018-10-01
EPI_ISL_2571938	GISAID	Myanmar	Asia	2018-08-03
EPI_ISL_2571939	GISAID	Myanmar	Asia	2018-09-12
EPI_ISL_2571940	GISAID	Myanmar	Asia	2018-09-25
EPI_ISL_2571941	GISAID	Myanmar	Asia	2018-10-02
EPI_ISL_2571942	GISAID	Myanmar	Asia	2018-08-17
EPI_ISL_2571943	GISAID	Myanmar	Asia	2018-08-17
EPI_ISL_2571961	GISAID	Saudi_Arabia	Middle_East	2017-01-01
EPI_ISL_2571963	GISAID	Saudi_Arabia	Middle_East	2016-01-04
EPI_ISL_2571967	GISAID	Netherlands	Europe	2016-10-03
EPI_ISL_2571973	GISAID	Thailand	Asia	2015-11-04
EPI_ISL_2571991	GISAID	China	Asia	2015-01-09
EPI_ISL_2571992	GISAID	China	Asia	2015-02-06
EPI_ISL_2571993	GISAID	China	Asia	2015-02-09
EPI_ISL_2572011	GISAID	Iran	Middle_East	2016-01-20
EPI_ISL_2572012	GISAID	Iran	Middle_East	2015-12-31
EPI_ISL_2572013	GISAID	Nigeria	Africa	2015-07-13
EPI_ISL_2572029	GISAID	Spain	Europe	2016-03-11
EPI_ISL_2572030	GISAID	Spain	Europe	2016-03-16
EPI_ISL_2572031	GISAID	Spain	Europe	2017-11-28
EPI_ISL_2572032	GISAID	Spain	Europe	2018-01-03
EPI_ISL_2572033	GISAID	Spain	Europe	2018-01-30
EPI_ISL_2572034	GISAID	Spain	Europe	2015-12-27
EPI_ISL_2572044	GISAID	Myanmar	Asia	2016-08-06
EPI_ISL_2572045	GISAID	Myanmar	Asia	2016-08-06
EPI_ISL_2572046	GISAID	Myanmar	Asia	2018-10-12
EPI_ISL_2572047	GISAID	Myanmar	Asia	2018-10-15
EPI_ISL_2572055	GISAID	China	Asia	2015-01-05
EPI_ISL_2572060	GISAID	Spain	Europe	2017-02-06
EPI_ISL_2572061	GISAID	Spain	Europe	2017-12-11
EPI_ISL_2572062	GISAID	Spain	Europe	2018-01-11
EPI_ISL_2572074	GISAID	Myanmar	Asia	2018-09-10
EPI_ISL_2572079	GISAID	Spain	Europe	2017-01-24
EPI_ISL_2572093	GISAID	Myanmar	Asia	2017-09-30
EPI_ISL_2572098	GISAID	Spain	Europe	2015-01-19
EPI_ISL_2572331	GISAID	Iran	Middle_East	2016-01-03
EPI_ISL_2572332	GISAID	Iran	Middle_East	2016-01-09
EPI_ISL_2572333	GISAID	Iran	Middle_East	2016-01-05
EPI_ISL_2572334	GISAID	Iran	Middle_East	2016-01-13
EPI_ISL_2572335	GISAID	Iran	Middle_East	2016-01-13
EPI_ISL_2572336	GISAID	Iran	Middle_East	2016-01-14
EPI_ISL_2572337	GISAID	Iran	Middle_East	2016-01-20
EPI_ISL_2572338	GISAID	Iran	Middle_East	2016-01-20
EPI_ISL_2572339	GISAID	Iran	Middle_East	2016-01-31
EPI_ISL_2572340	GISAID	Iran	Middle_East	2016-01-31
EPI_ISL_2572341	GISAID	Iran	Middle_East	2015-12-27
EPI_ISL_2572342	GISAID	Iran	Middle_East	2015-12-29
EPI_ISL_2572343	GISAID	Iran	Middle_East	2016-02-15
EPI_ISL_2572344	GISAID	Iran	Middle_East	2016-02-22
EPI_ISL_2572345	GISAID	Iran	Middle_East	2016-02-24
EPI_ISL_2572346	GISAID	Iran	Middle_East	2016-03-11
EPI_ISL_2572441	GISAID	Spain	Europe	2015-01-12
EPI_ISL_2572442	GISAID	Spain	Europe	2015-02-02
EPI_ISL_2572443	GISAID	Spain	Europe	2015-02-05
EPI_ISL_2572444	GISAID	Spain	Europe	2015-11-30
EPI_ISL_2572445	GISAID	Spain	Europe	2015-12-04
EPI_ISL_2572446	GISAID	Spain	Europe	2015-12-07
EPI_ISL_2572447	GISAID	Spain	Europe	2015-12-14
EPI_ISL_2572448	GISAID	Spain	Europe	2015-12-14
EPI_ISL_2572449	GISAID	Spain	Europe	2015-12-17
EPI_ISL_2572450	GISAID	Spain	Europe	2015-12-21
EPI_ISL_2572451	GISAID	Spain	Europe	2015-12-21
EPI_ISL_2572452	GISAID	Spain	Europe	2015-12-24
EPI_ISL_2572453	GISAID	Spain	Europe	2016-01-05
EPI_ISL_2572454	GISAID	Spain	Europe	2016-01-11
EPI_ISL_2572455	GISAID	Spain	Europe	2016-01-25
EPI_ISL_2572456	GISAID	Spain	Europe	2016-01-25
EPI_ISL_2572457	GISAID	Spain	Europe	2016-02-02
EPI_ISL_2572458	GISAID	Spain	Europe	2016-02-02
EPI_ISL_2572459	GISAID	Spain	Europe	2016-02-04
EPI_ISL_2572460	GISAID	Spain	Europe	2016-02-08
EPI_ISL_2572461	GISAID	Spain	Europe	2016-02-08
EPI_ISL_2572462	GISAID	Spain	Europe	2016-02-12
EPI_ISL_2572463	GISAID	Spain	Europe	2016-02-29
EPI_ISL_2572464	GISAID	Spain	Europe	2016-03-07
EPI_ISL_2572465	GISAID	Spain	Europe	2016-03-08
EPI_ISL_2572466	GISAID	Spain	Europe	2016-11-14
EPI_ISL_2572467	GISAID	Spain	Europe	2016-11-15
EPI_ISL_2572468	GISAID	Spain	Europe	2016-11-24
EPI_ISL_2572469	GISAID	Spain	Europe	2016-12-19
EPI_ISL_2572470	GISAID	Spain	Europe	2016-12-17
EPI_ISL_2572471	GISAID	Spain	Europe	2016-12-28
EPI_ISL_2572472	GISAID	Spain	Europe	2017-01-04
EPI_ISL_2572473	GISAID	Spain	Europe	2017-01-10
EPI_ISL_2572474	GISAID	Spain	Europe	2017-01-11
EPI_ISL_2572475	GISAID	Spain	Europe	2017-01-17
EPI_ISL_2572476	GISAID	Spain	Europe	2017-01-23
EPI_ISL_2572477	GISAID	Spain	Europe	2017-02-01
EPI_ISL_2572478	GISAID	Spain	Europe	2017-02-01
EPI_ISL_2572479	GISAID	Spain	Europe	2017-02-08
EPI_ISL_2572480	GISAID	Spain	Europe	2017-02-09
EPI_ISL_2572481	GISAID	Spain	Europe	2017-02-13
EPI_ISL_2572482	GISAID	Spain	Europe	2017-02-13
EPI_ISL_2572483	GISAID	Spain	Europe	2017-02-14
EPI_ISL_2572484	GISAID	Spain	Europe	2017-10-31
EPI_ISL_2572485	GISAID	Spain	Europe	2017-11-05
EPI_ISL_2572486	GISAID	Spain	Europe	2017-11-10
EPI_ISL_2572487	GISAID	Spain	Europe	2017-11-18
EPI_ISL_2572488	GISAID	Spain	Europe	2017-12-20
EPI_ISL_2572489	GISAID	Spain	Europe	2018-01-22
EPI_ISL_2572490	GISAID	Spain	Europe	2015-01-01
EPI_ISL_2572491	GISAID	Spain	Europe	2015-01-22
EPI_ISL_2572492	GISAID	Spain	Europe	2015-11-20
EPI_ISL_2572493	GISAID	Spain	Europe	2015-12-01
EPI_ISL_2572494	GISAID	Spain	Europe	2015-12-09
EPI_ISL_2572495	GISAID	Spain	Europe	2015-12-29
EPI_ISL_2572496	GISAID	Spain	Europe	2016-10-02
EPI_ISL_2572497	GISAID	Spain	Europe	2016-10-28
EPI_ISL_2572498	GISAID	Spain	Europe	2016-10-31
EPI_ISL_2572499	GISAID	Spain	Europe	2016-11-07
EPI_ISL_2572500	GISAID	Spain	Europe	2016-11-28
EPI_ISL_2572501	GISAID	Spain	Europe	2016-12-16
EPI_ISL_2572502	GISAID	Spain	Europe	2016-12-27
EPI_ISL_2572503	GISAID	Spain	Europe	2017-10-23
EPI_ISL_2572504	GISAID	Spain	Europe	2017-10-26
EPI_ISL_2572505	GISAID	Spain	Europe	2017-11-03
EPI_ISL_2572506	GISAID	Spain	Europe	2018-01-07
EPI_ISL_2572507	GISAID	Spain	Europe	2016-02-15
EPI_ISL_2572508	GISAID	Spain	Europe	2017-01-09
EPI_ISL_2572509	GISAID	Spain	Europe	2017-10-11
EPI_ISL_2572510	GISAID	Thailand	Asia	2016-09-01
EPI_ISL_2572511	GISAID	Thailand	Asia	2016-09-04
EPI_ISL_2572512	GISAID	Thailand	Asia	2017-07-01
EPI_ISL_2572513	GISAID	Thailand	Asia	2017-08-12
EPI_ISL_2572514	GISAID	Thailand	Asia	2017-08-27
EPI_ISL_2572515	GISAID	Thailand	Asia	2017-08-30
EPI_ISL_2572516	GISAID	Thailand	Asia	2017-09-04
EPI_ISL_2572517	GISAID	Thailand	Asia	2017-09-15
EPI_ISL_2572518	GISAID	Thailand	Asia	2017-09-16
EPI_ISL_2572519	GISAID	Thailand	Asia	2017-09-29
EPI_ISL_2572538	GISAID	Argentina	South_America	2015-05-06
EPI_ISL_2572541	GISAID	Iran	Middle_East	2016-01-05
EPI_ISL_2572553	GISAID	China	Asia	2015-01-12
EPI_ISL_2572554	GISAID	China	Asia	2015-01-22
EPI_ISL_2572555	GISAID	China	Asia	2015-02-19
EPI_ISL_2572556	GISAID	China	Asia	2015-02-23
EPI_ISL_2572560	GISAID	Russia	Europe	2017-04-11
EPI_ISL_2572564	GISAID	Russia	Europe	2018-01-30
EPI_ISL_2572565	GISAID	Russia	Europe	2018-01-31
EPI_ISL_2572566	GISAID	Saudi_Arabia	Middle_East	2017-01-01
EPI_ISL_2572567	GISAID	Saudi_Arabia	Middle_East	2017-01-01
EPI_ISL_2572572	GISAID	Thailand	Asia	2015-08-16
EPI_ISL_2572573	GISAID	Thailand	Asia	2015-08-19
EPI_ISL_2572574	GISAID	Thailand	Asia	2015-09-02
EPI_ISL_2572580	GISAID	Thailand	Asia	2015-11-04
EPI_ISL_2572626	GISAID	Japan	Asia	2015-01-28
EPI_ISL_2572653	GISAID	Myanmar	Asia	2016-01-06
EPI_ISL_2572654	GISAID	Myanmar	Asia	2016-01-06
EPI_ISL_2572655	GISAID	Myanmar	Asia	2016-07-04
EPI_ISL_2572656	GISAID	Myanmar	Asia	2016-07-18
EPI_ISL_2572657	GISAID	Myanmar	Asia	2016-07-25
EPI_ISL_2572658	GISAID	Myanmar	Asia	2016-08-03
EPI_ISL_2572659	GISAID	Myanmar	Asia	2016-08-10
EPI_ISL_2572660	GISAID	Myanmar	Asia	2016-08-10
EPI_ISL_2572661	GISAID	Myanmar	Asia	2016-08-10
EPI_ISL_2572662	GISAID	Myanmar	Asia	2016-08-10
EPI_ISL_2572663	GISAID	Myanmar	Asia	2016-08-27
EPI_ISL_2572664	GISAID	Myanmar	Asia	2016-08-29
EPI_ISL_2572665	GISAID	Myanmar	Asia	2016-08-29
EPI_ISL_2572666	GISAID	Myanmar	Asia	2017-09-11
EPI_ISL_2572667	GISAID	Myanmar	Asia	2018-09-14
EPI_ISL_2572691	GISAID	Spain	Europe	2016-11-30
EPI_ISL_2572692	GISAID	Spain	Europe	2016-11-08
EPI_ISL_2572738	GISAID	Russia	Europe	2018-01-26
EPI_ISL_2572740	GISAID	Saudi_Arabia	Middle_East	2017-01-01
EPI_ISL_2572741	GISAID	Saudi_Arabia	Middle_East	2017-01-01
EPI_ISL_2572742	GISAID	Saudi_Arabia	Middle_East	2017-01-01
EPI_ISL_2572743	GISAID	Saudi_Arabia	Middle_East	2017-01-01
EPI_ISL_2572744	GISAID	Saudi_Arabia	Middle_East	2017-01-01
EPI_ISL_2572754	GISAID	Kenya	Africa	2015-05-30
EPI_ISL_2572755	GISAID	Kenya	Africa	2015-05-31
EPI_ISL_2572756	GISAID	Kenya	Africa	2015-06-18
EPI_ISL_2572757	GISAID	Saudi_Arabia	Middle_East	2015-01-02
EPI_ISL_2572758	GISAID	Saudi_Arabia	Middle_East	2016-01-19
EPI_ISL_2572785	GISAID	Argentina	South_America	2015-06-18
EPI_ISL_2572791	GISAID	Argentina	South_America	2015-06-04
EPI_ISL_2572793	GISAID	Argentina	South_America	2015-05-18
EPI_ISL_2572797	GISAID	Thailand	Asia	2015-11-25
EPI_ISL_2572806	GISAID	Netherlands	Europe	2015-03-26
EPI_ISL_2572824	GISAID	Saudi_Arabia	Middle_East	2017-01-01
EPI_ISL_2572825	GISAID	Saudi_Arabia	Middle_East	2017-01-01
EPI_ISL_2572862	GISAID	Argentina	South_America	2015-06-11
EPI_ISL_2572879	GISAID	China	Asia	2015-01-03
EPI_ISL_2572880	GISAID	China	Asia	2015-01-09
EPI_ISL_2572881	GISAID	China	Asia	2015-01-08
EPI_ISL_2572882	GISAID	China	Asia	2015-01-08
EPI_ISL_2572883	GISAID	China	Asia	2015-01-10
EPI_ISL_2572884	GISAID	China	Asia	2015-01-11
EPI_ISL_2572885	GISAID	China	Asia	2015-01-17
EPI_ISL_2572886	GISAID	China	Asia	2015-02-06
EPI_ISL_2572887	GISAID	China	Asia	2015-02-06
EPI_ISL_2572888	GISAID	China	Asia	2015-02-10
EPI_ISL_2572960	GISAID	Iran	Middle_East	2016-03-11
EPI_ISL_2572961	GISAID	Iran	Middle_East	2016-03-11
EPI_ISL_2572962	GISAID	Iran	Middle_East	2016-01-09
EPI_ISL_2572963	GISAID	Iran	Middle_East	2016-01-05
EPI_ISL_2572964	GISAID	Iran	Middle_East	2016-01-07
EPI_ISL_2572965	GISAID	Iran	Middle_East	2016-01-09
EPI_ISL_2572966	GISAID	Iran	Middle_East	2016-01-14
EPI_ISL_2572967	GISAID	Iran	Middle_East	2016-01-16
EPI_ISL_2572968	GISAID	Iran	Middle_East	2016-01-16
EPI_ISL_2572969	GISAID	Iran	Middle_East	2016-01-16
EPI_ISL_2572970	GISAID	Iran	Middle_East	2016-01-20
EPI_ISL_2572971	GISAID	Iran	Middle_East	2016-01-27
EPI_ISL_2572972	GISAID	Iran	Middle_East	2016-01-30
EPI_ISL_2572974	GISAID	Iran	Middle_East	2016-02-05
EPI_ISL_2572975	GISAID	Iran	Middle_East	2016-02-13
EPI_ISL_2572976	GISAID	Iran	Middle_East	2016-02-13
EPI_ISL_2572982	GISAID	Nigeria	Africa	2015-09-23
EPI_ISL_2572983	GISAID	Nigeria	Africa	2015-07-14
EPI_ISL_2573017	GISAID	Spain	Europe	2016-01-05
EPI_ISL_2573018	GISAID	Spain	Europe	2016-01-20
EPI_ISL_2573019	GISAID	Spain	Europe	2016-11-09
EPI_ISL_2573020	GISAID	Spain	Europe	2016-11-15
EPI_ISL_2573021	GISAID	Spain	Europe	2016-11-21
EPI_ISL_2573022	GISAID	Spain	Europe	2016-11-24
EPI_ISL_2573023	GISAID	Spain	Europe	2016-12-06
EPI_ISL_2573024	GISAID	Spain	Europe	2016-12-13
EPI_ISL_2573025	GISAID	Spain	Europe	2016-12-13
EPI_ISL_2573026	GISAID	Spain	Europe	2016-12-13
EPI_ISL_2573027	GISAID	Spain	Europe	2016-12-19
EPI_ISL_2573028	GISAID	Spain	Europe	2016-12-19
EPI_ISL_2573029	GISAID	Spain	Europe	2016-12-25
EPI_ISL_2573030	GISAID	Spain	Europe	2016-12-27
EPI_ISL_2573031	GISAID	Spain	Europe	2017-01-03
EPI_ISL_2573032	GISAID	Spain	Europe	2017-01-17
EPI_ISL_2573033	GISAID	Spain	Europe	2017-01-25
EPI_ISL_2573034	GISAID	Spain	Europe	2017-01-30
EPI_ISL_2573035	GISAID	Spain	Europe	2017-11-17
EPI_ISL_2573036	GISAID	Spain	Europe	2016-10-12
EPI_ISL_2573037	GISAID	Spain	Europe	2016-11-09
EPI_ISL_2573038	GISAID	Spain	Europe	2016-11-09
EPI_ISL_2573039	GISAID	Spain	Europe	2016-12-08
EPI_ISL_2573040	GISAID	Spain	Europe	2016-12-07
EPI_ISL_2573041	GISAID	Spain	Europe	2017-12-05
EPI_ISL_2573042	GISAID	Thailand	Asia	2016-09-08
EPI_ISL_2573043	GISAID	Thailand	Asia	2016-09-12
EPI_ISL_2573044	GISAID	Thailand	Asia	2017-06-16
EPI_ISL_2573045	GISAID	Thailand	Asia	2017-07-14
EPI_ISL_2573046	GISAID	Thailand	Asia	2017-08-01
EPI_ISL_2573047	GISAID	Thailand	Asia	2017-08-23
EPI_ISL_2573057	GISAID	Argentina	South_America	2015-06-04
EPI_ISL_2573058	GISAID	Argentina	South_America	2015-05-26
EPI_ISL_2573061	GISAID	Iran	Middle_East	2016-01-05
EPI_ISL_2573062	GISAID	Saudi_Arabia	Middle_East	2017-01-01
EPI_ISL_2573063	GISAID	Saudi_Arabia	Middle_East	2017-01-01
EPI_ISL_2573086	GISAID	Myanmar	Asia	2015-12-21
EPI_ISL_2573087	GISAID	Myanmar	Asia	2016-08-06
EPI_ISL_2573088	GISAID	Myanmar	Asia	2016-08-08
EPI_ISL_2573089	GISAID	Myanmar	Asia	2016-08-20
EPI_ISL_2573090	GISAID	Myanmar	Asia	2016-08-20
EPI_ISL_2573091	GISAID	Myanmar	Asia	2016-08-22
EPI_ISL_2573092	GISAID	Myanmar	Asia	2016-09-05
EPI_ISL_2573093	GISAID	Myanmar	Asia	2018-08-17
EPI_ISL_2573094	GISAID	Myanmar	Asia	2018-09-21
EPI_ISL_2573095	GISAID	Myanmar	Asia	2018-09-21
EPI_ISL_2573096	GISAID	Myanmar	Asia	2018-08-03
EPI_ISL_2573097	GISAID	Myanmar	Asia	2018-10-01
EPI_ISL_2573098	GISAID	Myanmar	Asia	2018-08-03
EPI_ISL_2573099	GISAID	Myanmar	Asia	2018-09-12
EPI_ISL_2573100	GISAID	Myanmar	Asia	2018-09-25
EPI_ISL_2573101	GISAID	Myanmar	Asia	2018-10-02
EPI_ISL_2573102	GISAID	Myanmar	Asia	2018-08-17
EPI_ISL_2573103	GISAID	Myanmar	Asia	2018-08-17
EPI_ISL_2573121	GISAID	Saudi_Arabia	Middle_East	2017-01-01
EPI_ISL_2573123	GISAID	Saudi_Arabia	Middle_East	2016-01-04
EPI_ISL_2573127	GISAID	Netherlands	Europe	2016-10-03
EPI_ISL_2573133	GISAID	Thailand	Asia	2015-11-04
EPI_ISL_2573151	GISAID	China	Asia	2015-01-09
EPI_ISL_2573152	GISAID	China	Asia	2015-02-06
EPI_ISL_2573153	GISAID	China	Asia	2015-02-09
EPI_ISL_2573171	GISAID	Iran	Middle_East	2016-01-20
EPI_ISL_2573172	GISAID	Iran	Middle_East	2015-12-31
EPI_ISL_2573173	GISAID	Nigeria	Africa	2015-07-13
EPI_ISL_2573189	GISAID	Spain	Europe	2016-03-11
EPI_ISL_2573190	GISAID	Spain	Europe	2016-03-16
EPI_ISL_2573191	GISAID	Spain	Europe	2017-11-28
EPI_ISL_2573192	GISAID	Spain	Europe	2018-01-03
EPI_ISL_2573193	GISAID	Spain	Europe	2018-01-30
EPI_ISL_2573194	GISAID	Spain	Europe	2015-12-27
EPI_ISL_2573204	GISAID	Myanmar	Asia	2016-08-06
EPI_ISL_2573205	GISAID	Myanmar	Asia	2016-08-06
EPI_ISL_2573206	GISAID	Myanmar	Asia	2018-10-12
EPI_ISL_2573207	GISAID	Myanmar	Asia	2018-10-15
EPI_ISL_2573215	GISAID	China	Asia	2015-01-05
EPI_ISL_2573220	GISAID	Spain	Europe	2017-02-06
EPI_ISL_2573221	GISAID	Spain	Europe	2017-12-11
EPI_ISL_2573222	GISAID	Spain	Europe	2018-01-11
EPI_ISL_2573234	GISAID	Myanmar	Asia	2018-09-10
EPI_ISL_2573239	GISAID	Spain	Europe	2017-01-24
EPI_ISL_2573253	GISAID	Myanmar	Asia	2017-09-30
EPI_ISL_2573258	GISAID	Spain	Europe	2015-01-19
EPI_ISL_2573484	GISAID	China	Asia	2015-01-14
EPI_ISL_2573485	GISAID	China	Asia	2015-01-14
EPI_ISL_2573486	GISAID	China	Asia	2015-01-14
EPI_ISL_2573487	GISAID	China	Asia	2015-01-12
EPI_ISL_2573488	GISAID	China	Asia	2015-01-12
EPI_ISL_2573489	GISAID	China	Asia	2015-02-06
EPI_ISL_2573490	GISAID	China	Asia	2015-02-06
EPI_ISL_2573491	GISAID	China	Asia	2015-02-07
EPI_ISL_2573492	GISAID	China	Asia	2015-02-09
EPI_ISL_2573493	GISAID	China	Asia	2015-02-09
EPI_ISL_2573494	GISAID	China	Asia	2015-02-09
EPI_ISL_2573503	GISAID	China	Asia	2015-02-04
EPI_ISL_2573504	GISAID	China	Asia	2015-03-19
EPI_ISL_2573670	GISAID	Gambia	Africa	2015-09-18
EPI_ISL_2573773	GISAID	Ghana	Africa	2015-07-13
EPI_ISL_2573851	GISAID	Iran	Middle_East	2016-03-12
EPI_ISL_2573852	GISAID	Iran	Middle_East	2016-03-12
EPI_ISL_2573853	GISAID	Iran	Middle_East	2016-01-10
EPI_ISL_2573856	GISAID	Iran	Middle_East	2016-01-07
EPI_ISL_2573858	GISAID	Iran	Middle_East	2016-01-09
EPI_ISL_2573859	GISAID	Iran	Middle_East	2016-01-16
EPI_ISL_2573861	GISAID	Iran	Middle_East	2016-01-13
EPI_ISL_2573863	GISAID	Iran	Middle_East	2016-01-14
EPI_ISL_2573864	GISAID	Iran	Middle_East	2016-01-19
EPI_ISL_2573865	GISAID	Iran	Middle_East	2016-01-20
EPI_ISL_2573866	GISAID	Iran	Middle_East	2016-01-26
EPI_ISL_2573868	GISAID	Iran	Middle_East	2016-01-27
EPI_ISL_2573870	GISAID	Iran	Middle_East	2016-01-27
EPI_ISL_2573872	GISAID	Iran	Middle_East	2016-01-30
EPI_ISL_2573875	GISAID	Iran	Middle_East	2016-01-31
EPI_ISL_2573876	GISAID	Iran	Middle_East	2016-02-05
EPI_ISL_2573879	GISAID	Iran	Middle_East	2015-12-29
EPI_ISL_2573881	GISAID	Iran	Middle_East	2016-02-13
EPI_ISL_2573965	GISAID	Japan	Asia	2015-01-08
EPI_ISL_2573966	GISAID	Japan	Asia	2015-01-15
EPI_ISL_2573967	GISAID	Japan	Asia	2015-01-22
EPI_ISL_2573978	GISAID	Japan	Asia	2015-01-09
EPI_ISL_2573979	GISAID	Japan	Asia	2015-01-10
EPI_ISL_2573980	GISAID	Japan	Asia	2015-01-20
EPI_ISL_2573981	GISAID	Japan	Asia	2015-01-21
EPI_ISL_2573982	GISAID	Japan	Asia	2015-01-21
EPI_ISL_2573983	GISAID	Japan	Asia	2015-01-21
EPI_ISL_2574230	GISAID	Ghana	Africa	2015-07-13
EPI_ISL_2574315	GISAID	Iran	Middle_East	2016-03-12
EPI_ISL_2574316	GISAID	Iran	Middle_East	2016-03-12
EPI_ISL_2574317	GISAID	Iran	Middle_East	2016-01-10
EPI_ISL_2574320	GISAID	Iran	Middle_East	2016-01-07
EPI_ISL_2574323	GISAID	Iran	Middle_East	2016-01-09
EPI_ISL_2574324	GISAID	Iran	Middle_East	2016-01-16
EPI_ISL_2574326	GISAID	Iran	Middle_East	2016-01-13
EPI_ISL_2574328	GISAID	Iran	Middle_East	2016-01-14
EPI_ISL_2574329	GISAID	Iran	Middle_East	2016-01-19
EPI_ISL_2574330	GISAID	Iran	Middle_East	2016-01-20
EPI_ISL_2574331	GISAID	Iran	Middle_East	2016-01-26
EPI_ISL_2574333	GISAID	Iran	Middle_East	2016-01-27
EPI_ISL_2574336	GISAID	Iran	Middle_East	2016-01-27
EPI_ISL_2574338	GISAID	Iran	Middle_East	2016-01-30
EPI_ISL_2574341	GISAID	Iran	Middle_East	2016-01-31
EPI_ISL_2574342	GISAID	Iran	Middle_East	2016-02-05
EPI_ISL_2574345	GISAID	Iran	Middle_East	2015-12-29
EPI_ISL_2574348	GISAID	Iran	Middle_East	2016-02-13
EPI_ISL_2574435	GISAID	Japan	Asia	2015-01-08
EPI_ISL_2574436	GISAID	Japan	Asia	2015-01-15
EPI_ISL_2574437	GISAID	Japan	Asia	2015-01-22
EPI_ISL_2574448	GISAID	Japan	Asia	2015-01-09
EPI_ISL_2574449	GISAID	Japan	Asia	2015-01-10
EPI_ISL_2574450	GISAID	Japan	Asia	2015-01-20
EPI_ISL_2574451	GISAID	Japan	Asia	2015-01-21
EPI_ISL_2574452	GISAID	Japan	Asia	2015-01-21
EPI_ISL_2574453	GISAID	Japan	Asia	2015-01-21
EPI_ISL_2574481	GISAID	Japan	Asia	2015-01-22
EPI_ISL_2574501	GISAID	Japan	Asia	2015-01-06
EPI_ISL_2574502	GISAID	Japan	Asia	2015-01-08
EPI_ISL_2574698	GISAID	Kenya	Africa	2015-01-02
EPI_ISL_2574699	GISAID	Kenya	Africa	2015-01-04
EPI_ISL_2574700	GISAID	Kenya	Africa	2015-01-08
EPI_ISL_2574701	GISAID	Kenya	Africa	2015-01-09
EPI_ISL_2574702	GISAID	Kenya	Africa	2015-02-08
EPI_ISL_2574703	GISAID	Kenya	Africa	2015-02-16
EPI_ISL_2574704	GISAID	Kenya	Africa	2015-03-05
EPI_ISL_2574705	GISAID	Kenya	Africa	2015-03-21
EPI_ISL_2574706	GISAID	Kenya	Africa	2015-03-22
EPI_ISL_2574707	GISAID	Kenya	Africa	2015-03-27
EPI_ISL_2574708	GISAID	Kenya	Africa	2015-04-05
EPI_ISL_2574709	GISAID	Kenya	Africa	2015-04-11
EPI_ISL_2574710	GISAID	Kenya	Africa	2015-04-18
EPI_ISL_2574711	GISAID	Kenya	Africa	2015-04-19
EPI_ISL_2574712	GISAID	Kenya	Africa	2015-04-19
EPI_ISL_2574713	GISAID	Kenya	Africa	2015-04-20
EPI_ISL_2574714	GISAID	Kenya	Africa	2015-04-27
EPI_ISL_2574715	GISAID	Kenya	Africa	2015-05-13
EPI_ISL_2574716	GISAID	Kenya	Africa	2015-05-30
EPI_ISL_2574717	GISAID	Kenya	Africa	2015-06-01
EPI_ISL_2574718	GISAID	Kenya	Africa	2015-06-08
EPI_ISL_2574719	GISAID	Kenya	Africa	2015-06-16
EPI_ISL_2574720	GISAID	Kenya	Africa	2015-06-17
EPI_ISL_2574721	GISAID	Kenya	Africa	2015-06-19
EPI_ISL_2574722	GISAID	Kenya	Africa	2015-06-20
EPI_ISL_2574723	GISAID	Kenya	Africa	2015-07-08
EPI_ISL_2574724	GISAID	Kenya	Africa	2015-07-31
EPI_ISL_2574725	GISAID	Kenya	Africa	2015-08-06
EPI_ISL_2574726	GISAID	Kenya	Africa	2015-08-06
EPI_ISL_2574727	GISAID	Kenya	Africa	2015-08-15
EPI_ISL_2574817	GISAID	Myanmar	Asia	2015-10-14
EPI_ISL_2574818	GISAID	Myanmar	Asia	2015-10-14
EPI_ISL_2574819	GISAID	Myanmar	Asia	2016-07-20
EPI_ISL_2574820	GISAID	Myanmar	Asia	2016-08-08
EPI_ISL_2574821	GISAID	Myanmar	Asia	2016-08-10
EPI_ISL_2574822	GISAID	Myanmar	Asia	2016-08-10
EPI_ISL_2574823	GISAID	Myanmar	Asia	2016-08-15
EPI_ISL_2574824	GISAID	Myanmar	Asia	2016-08-20
EPI_ISL_2574825	GISAID	Myanmar	Asia	2016-08-26
EPI_ISL_2574826	GISAID	Myanmar	Asia	2016-08-27
EPI_ISL_2574827	GISAID	Myanmar	Asia	2016-08-27
EPI_ISL_2574828	GISAID	Myanmar	Asia	2016-08-29
EPI_ISL_2574829	GISAID	Myanmar	Asia	2016-09-03
EPI_ISL_2574830	GISAID	Myanmar	Asia	2016-09-05
EPI_ISL_2574831	GISAID	Myanmar	Asia	2016-09-12
EPI_ISL_2574832	GISAID	Myanmar	Asia	2016-09-26
EPI_ISL_2574833	GISAID	Myanmar	Asia	2018-09-21
EPI_ISL_2574834	GISAID	Myanmar	Asia	2018-08-17
EPI_ISL_2574840	GISAID	Netherlands	Europe	2015-02-24
EPI_ISL_2574841	GISAID	Netherlands	Europe	2015-02-27
EPI_ISL_2574940	GISAID	Russia	Europe	2018-01-10
EPI_ISL_2574941	GISAID	Russia	Europe	2017-03-29
EPI_ISL_2574944	GISAID	Russia	Europe	2017-02-06
EPI_ISL_2574945	GISAID	Russia	Europe	2017-02-21
EPI_ISL_2574946	GISAID	Russia	Europe	2017-02-28
EPI_ISL_2574948	GISAID	Russia	Europe	2017-03-13
EPI_ISL_2574949	GISAID	Russia	Europe	2017-03-15
EPI_ISL_2574951	GISAID	Russia	Europe	2018-01-18
EPI_ISL_2574952	GISAID	Russia	Europe	2018-01-15
EPI_ISL_2574953	GISAID	Russia	Europe	2018-01-18
EPI_ISL_2574957	GISAID	Russia	Europe	2018-01-22
EPI_ISL_2574958	GISAID	Russia	Europe	2018-01-22
EPI_ISL_2574963	GISAID	Russia	Europe	2018-01-30
EPI_ISL_2574968	GISAID	Saudi_Arabia	Middle_East	2017-01-01
EPI_ISL_2574969	GISAID	Saudi_Arabia	Middle_East	2017-01-01
EPI_ISL_2574970	GISAID	Saudi_Arabia	Middle_East	2015-02-09
EPI_ISL_2574971	GISAID	Saudi_Arabia	Middle_East	2016-01-04
EPI_ISL_2574972	GISAID	Saudi_Arabia	Middle_East	2015-01-30
EPI_ISL_2574973	GISAID	Saudi_Arabia	Middle_East	2015-01-23
EPI_ISL_2574974	GISAID	Saudi_Arabia	Middle_East	2015-01-23
EPI_ISL_2574998	GISAID	Spain	Europe	2015-01-14
EPI_ISL_2575006	GISAID	Spain	Europe	2015-01-06
EPI_ISL_2575007	GISAID	Spain	Europe	2015-01-09
EPI_ISL_2575008	GISAID	Spain	Europe	2015-01-27
EPI_ISL_2575009	GISAID	Spain	Europe	2015-01-30
EPI_ISL_2575010	GISAID	Spain	Europe	2015-02-12
EPI_ISL_2575011	GISAID	Spain	Europe	2015-02-13
EPI_ISL_2575012	GISAID	Spain	Europe	2015-11-24
EPI_ISL_2575013	GISAID	Spain	Europe	2015-11-24
EPI_ISL_2575014	GISAID	Spain	Europe	2015-11-25
EPI_ISL_2575015	GISAID	Spain	Europe	2015-12-02
EPI_ISL_2575016	GISAID	Spain	Europe	2015-12-09
EPI_ISL_2575017	GISAID	Spain	Europe	2015-12-09
EPI_ISL_2575018	GISAID	Spain	Europe	2015-12-14
EPI_ISL_2575019	GISAID	Spain	Europe	2015-12-29
EPI_ISL_2575020	GISAID	Spain	Europe	2015-12-02
EPI_ISL_2575021	GISAID	Spain	Europe	2016-01-04
EPI_ISL_2575022	GISAID	Spain	Europe	2016-01-05
EPI_ISL_2575023	GISAID	Spain	Europe	2016-01-13
EPI_ISL_2575024	GISAID	Spain	Europe	2016-01-16
EPI_ISL_2575025	GISAID	Spain	Europe	2016-01-21
EPI_ISL_2575026	GISAID	Spain	Europe	2016-01-25
EPI_ISL_2575027	GISAID	Spain	Europe	2016-01-27
EPI_ISL_2575028	GISAID	Spain	Europe	2016-02-04
EPI_ISL_2575029	GISAID	Spain	Europe	2016-02-10
EPI_ISL_2575030	GISAID	Spain	Europe	2016-02-14
EPI_ISL_2575031	GISAID	Spain	Europe	2016-02-15
EPI_ISL_2575032	GISAID	Spain	Europe	2016-02-18
EPI_ISL_2575033	GISAID	Spain	Europe	2016-02-22
EPI_ISL_2575034	GISAID	Spain	Europe	2016-02-28
EPI_ISL_2575035	GISAID	Spain	Europe	2016-03-03
EPI_ISL_2575036	GISAID	Spain	Europe	2016-03-06
EPI_ISL_2575037	GISAID	Spain	Europe	2016-03-12
EPI_ISL_2575038	GISAID	Spain	Europe	2016-03-14
EPI_ISL_2575039	GISAID	Spain	Europe	2016-11-15
EPI_ISL_2575040	GISAID	Spain	Europe	2016-11-16
EPI_ISL_2575041	GISAID	Spain	Europe	2016-11-23
EPI_ISL_2575042	GISAID	Spain	Europe	2016-11-28
EPI_ISL_2575043	GISAID	Spain	Europe	2016-12-01
EPI_ISL_2575044	GISAID	Spain	Europe	2016-12-06
EPI_ISL_2575045	GISAID	Spain	Europe	2016-12-27
EPI_ISL_2575046	GISAID	Spain	Europe	2017-01-02
EPI_ISL_2575047	GISAID	Spain	Europe	2017-01-03
EPI_ISL_2575048	GISAID	Spain	Europe	2017-01-09
EPI_ISL_2575049	GISAID	Spain	Europe	2017-01-16
EPI_ISL_2575050	GISAID	Spain	Europe	2017-01-18
EPI_ISL_2575051	GISAID	Spain	Europe	2017-01-23
EPI_ISL_2575052	GISAID	Spain	Europe	2017-01-31
EPI_ISL_2575053	GISAID	Spain	Europe	2017-02-12
EPI_ISL_2575054	GISAID	Spain	Europe	2017-02-20
EPI_ISL_2575055	GISAID	Spain	Europe	2017-11-07
EPI_ISL_2575056	GISAID	Spain	Europe	2017-11-07
EPI_ISL_2575057	GISAID	Spain	Europe	2017-11-10
EPI_ISL_2575058	GISAID	Spain	Europe	2017-11-15
EPI_ISL_2575059	GISAID	Spain	Europe	2017-11-19
EPI_ISL_2575060	GISAID	Spain	Europe	2017-11-23
EPI_ISL_2575061	GISAID	Spain	Europe	2017-11-23
EPI_ISL_2575062	GISAID	Spain	Europe	2017-11-26
EPI_ISL_2575063	GISAID	Spain	Europe	2017-11-27
EPI_ISL_2575064	GISAID	Spain	Europe	2017-11-27
EPI_ISL_2575065	GISAID	Spain	Europe	2017-11-30
EPI_ISL_2575066	GISAID	Spain	Europe	2017-12-04
EPI_ISL_2575067	GISAID	Spain	Europe	2017-12-10
EPI_ISL_2575068	GISAID	Spain	Europe	2017-12-11
EPI_ISL_2575069	GISAID	Spain	Europe	2017-12-13
EPI_ISL_2575070	GISAID	Spain	Europe	2017-12-14
EPI_ISL_2575071	GISAID	Spain	Europe	2017-12-18
EPI_ISL_2575072	GISAID	Spain	Europe	2017-12-23
EPI_ISL_2575073	GISAID	Spain	Europe	2017-12-25
EPI_ISL_2575074	GISAID	Spain	Europe	2017-12-27
EPI_ISL_2575075	GISAID	Spain	Europe	2017-12-28
EPI_ISL_2575076	GISAID	Spain	Europe	2017-12-30
EPI_ISL_2575077	GISAID	Spain	Europe	2018-01-02
EPI_ISL_2575078	GISAID	Spain	Europe	2018-01-05
EPI_ISL_2575079	GISAID	Spain	Europe	2018-01-08
EPI_ISL_2575080	GISAID	Spain	Europe	2018-01-10
EPI_ISL_2575081	GISAID	Spain	Europe	2018-01-11
EPI_ISL_2575082	GISAID	Spain	Europe	2018-01-15
EPI_ISL_2575083	GISAID	Spain	Europe	2018-01-17
EPI_ISL_2575084	GISAID	Spain	Europe	2018-01-26
EPI_ISL_2575085	GISAID	Spain	Europe	2018-01-26
EPI_ISL_2575086	GISAID	Spain	Europe	2018-01-31
EPI_ISL_2575087	GISAID	Spain	Europe	2018-02-02
EPI_ISL_2575088	GISAID	Spain	Europe	2018-02-02
EPI_ISL_2575089	GISAID	Spain	Europe	2018-02-05
EPI_ISL_2575090	GISAID	Spain	Europe	2018-02-05
EPI_ISL_2575091	GISAID	Spain	Europe	2018-02-05
EPI_ISL_2575092	GISAID	Spain	Europe	2018-02-05
EPI_ISL_2575093	GISAID	Spain	Europe	2015-12-13
EPI_ISL_2575095	GISAID	Spain	Europe	2015-05-21
EPI_ISL_2575096	GISAID	Spain	Europe	2015-10-23
EPI_ISL_2575097	GISAID	Spain	Europe	2015-11-05
EPI_ISL_2575098	GISAID	Spain	Europe	2015-11-19
EPI_ISL_2575099	GISAID	Spain	Europe	2015-11-25
EPI_ISL_2575100	GISAID	Spain	Europe	2015-12-01
EPI_ISL_2575101	GISAID	Spain	Europe	2016-01-14
EPI_ISL_2575102	GISAID	Spain	Europe	2016-01-20
EPI_ISL_2575103	GISAID	Spain	Europe	2016-01-21
EPI_ISL_2575104	GISAID	Spain	Europe	2016-02-24
EPI_ISL_2575105	GISAID	Spain	Europe	2016-02-29
EPI_ISL_2575106	GISAID	Spain	Europe	2016-03-15
EPI_ISL_2575107	GISAID	Spain	Europe	2016-11-01
EPI_ISL_2575108	GISAID	Spain	Europe	2016-11-03
EPI_ISL_2575109	GISAID	Spain	Europe	2016-11-06
EPI_ISL_2575110	GISAID	Spain	Europe	2016-11-07
EPI_ISL_2575111	GISAID	Spain	Europe	2016-12-09
EPI_ISL_2575112	GISAID	Spain	Europe	2017-02-17
EPI_ISL_2575113	GISAID	Spain	Europe	2017-10-09
EPI_ISL_2575114	GISAID	Spain	Europe	2017-10-10
EPI_ISL_2575115	GISAID	Spain	Europe	2017-11-20
EPI_ISL_2575116	GISAID	Spain	Europe	2017-12-07
EPI_ISL_2575117	GISAID	Spain	Europe	2017-12-18
EPI_ISL_2575118	GISAID	Spain	Europe	2017-12-24
EPI_ISL_2575181	GISAID	Tanzania	Africa	2016-04-15
EPI_ISL_2575183	GISAID	Thailand	Asia	2015-08-16
EPI_ISL_2575184	GISAID	Thailand	Asia	2015-08-16
EPI_ISL_2575185	GISAID	Thailand	Asia	2015-08-16
EPI_ISL_2575186	GISAID	Thailand	Asia	2016-03-09
EPI_ISL_2575187	GISAID	Thailand	Asia	2016-04-17
EPI_ISL_2575188	GISAID	Thailand	Asia	2017-09-12
EPI_ISL_2575189	GISAID	Thailand	Asia	2017-11-09
EPI_ISL_2575190	GISAID	Thailand	Asia	2017-11-16
EPI_ISL_2575202	GISAID	Thailand	Asia	2015-07-15
EPI_ISL_2575204	GISAID	Thailand	Asia	2015-07-30
EPI_ISL_2575205	GISAID	Thailand	Asia	2015-08-04
EPI_ISL_2575206	GISAID	Thailand	Asia	2015-08-11
EPI_ISL_2575207	GISAID	Thailand	Asia	2015-08-14
EPI_ISL_2575208	GISAID	Thailand	Asia	2015-08-22
EPI_ISL_2575209	GISAID	Thailand	Asia	2015-09-01
EPI_ISL_2575210	GISAID	Thailand	Asia	2015-09-07
EPI_ISL_2575211	GISAID	Thailand	Asia	2015-09-21
EPI_ISL_2575223	GISAID	Thailand	Asia	2015-11-04
EPI_ISL_2578712	GISAID	USA	North_America	2016-02-26
EPI_ISL_2578734	GISAID	Kenya	Africa	2016-02-17
EPI_ISL_2578777	GISAID	Nicaragua	South_America	2016-10-11
EPI_ISL_2578778	GISAID	Nicaragua	South_America	2016-11-01
EPI_ISL_2578800	GISAID	Kenya	Africa	2015-03-08
EPI_ISL_2578803	GISAID	Thailand	Asia	2017-08-12
EPI_ISL_2578808	GISAID	Kenya	Africa	2015-04-12
EPI_ISL_2578815	GISAID	Kenya	Africa	2015-01-07
EPI_ISL_2578816	GISAID	Nicaragua	South_America	2016-11-19
EPI_ISL_2578821	GISAID	Kenya	Africa	2015-04-17
EPI_ISL_2578889	GISAID	China	Asia	2015-01-17
EPI_ISL_2578890	GISAID	China	Asia	2015-02-13
EPI_ISL_2578911	GISAID	Russia	Europe	2017-01-03
EPI_ISL_2578914	GISAID	Russia	Europe	2017-02-02
EPI_ISL_2578915	GISAID	Russia	Europe	2017-02-01
EPI_ISL_2578916	GISAID	Russia	Europe	2017-02-14
EPI_ISL_2578917	GISAID	Russia	Europe	2017-03-06
EPI_ISL_2578919	GISAID	Russia	Europe	2018-01-18
EPI_ISL_2578920	GISAID	Russia	Europe	2018-01-15
EPI_ISL_2578922	GISAID	Russia	Europe	2018-01-23
EPI_ISL_2578924	GISAID	Russia	Europe	2016-12-30
EPI_ISL_2578925	GISAID	Saudi_Arabia	Middle_East	2017-01-01
EPI_ISL_2578926	GISAID	Saudi_Arabia	Middle_East	2017-01-01
EPI_ISL_2578927	GISAID	Saudi_Arabia	Middle_East	2017-01-01
EPI_ISL_2578928	GISAID	Saudi_Arabia	Middle_East	2017-01-01
EPI_ISL_2578929	GISAID	Saudi_Arabia	Middle_East	2017-01-01
EPI_ISL_2578930	GISAID	Saudi_Arabia	Middle_East	2017-01-01
EPI_ISL_2578949	GISAID	Spain	Europe	2015-01-11
EPI_ISL_2578950	GISAID	Spain	Europe	2015-01-08
EPI_ISL_2578951	GISAID	Spain	Europe	2015-01-18
EPI_ISL_2578967	GISAID	Russia	Europe	2017-12-25
EPI_ISL_2579022	GISAID	Gambia	Africa	2015-05-15
EPI_ISL_2579025	GISAID	Netherlands	Europe	2015-02-09
EPI_ISL_2579123	GISAID	Kenya	Africa	2015-01-02
EPI_ISL_2579124	GISAID	Kenya	Africa	2015-01-07
EPI_ISL_2579125	GISAID	Kenya	Africa	2015-01-08
EPI_ISL_2579126	GISAID	Kenya	Africa	2015-01-08
EPI_ISL_2579127	GISAID	Kenya	Africa	2015-01-25
EPI_ISL_2579128	GISAID	Kenya	Africa	2015-01-29
EPI_ISL_2579129	GISAID	Kenya	Africa	2015-01-31
EPI_ISL_2579130	GISAID	Kenya	Africa	2015-02-04
EPI_ISL_2579131	GISAID	Kenya	Africa	2015-02-08
EPI_ISL_2579132	GISAID	Kenya	Africa	2015-02-13
EPI_ISL_2579133	GISAID	Kenya	Africa	2015-02-26
EPI_ISL_2579134	GISAID	Kenya	Africa	2015-03-08
EPI_ISL_2579135	GISAID	Kenya	Africa	2015-04-01
EPI_ISL_2579136	GISAID	Kenya	Africa	2015-04-08
EPI_ISL_2579137	GISAID	Kenya	Africa	2015-04-12
EPI_ISL_2579138	GISAID	Kenya	Africa	2015-04-17
EPI_ISL_2579139	GISAID	Kenya	Africa	2015-04-29
EPI_ISL_2579140	GISAID	Kenya	Africa	2015-05-24
EPI_ISL_2579141	GISAID	Kenya	Africa	2015-05-26
EPI_ISL_2579142	GISAID	Kenya	Africa	2015-05-28
EPI_ISL_2579143	GISAID	Kenya	Africa	2015-05-29
EPI_ISL_2579144	GISAID	Kenya	Africa	2015-05-30
EPI_ISL_2579145	GISAID	Kenya	Africa	2015-06-20
EPI_ISL_2579146	GISAID	Kenya	Africa	2015-07-05
EPI_ISL_2579147	GISAID	Kenya	Africa	2015-08-02
EPI_ISL_2579149	GISAID	Kenya	Africa	2015-08-12
EPI_ISL_2579151	GISAID	Saudi_Arabia	Middle_East	2015-02-09
EPI_ISL_2579152	GISAID	Saudi_Arabia	Middle_East	2015-02-09
EPI_ISL_2579153	GISAID	Saudi_Arabia	Middle_East	2015-02-11
EPI_ISL_2579154	GISAID	Saudi_Arabia	Middle_East	2016-01-19
EPI_ISL_2579225	GISAID	Thailand	Asia	2015-08-01
EPI_ISL_2579226	GISAID	Thailand	Asia	2015-09-19
EPI_ISL_2579229	GISAID	Thailand	Asia	2015-11-19
EPI_ISL_2579323	GISAID	China	Asia	2015-01-15
EPI_ISL_2579334	GISAID	Russia	Europe	2017-02-13
EPI_ISL_2579335	GISAID	Russia	Europe	2017-02-28
EPI_ISL_2579336	GISAID	Russia	Europe	2017-03-15
EPI_ISL_2579339	GISAID	Russia	Europe	2018-01-18
EPI_ISL_2579340	GISAID	Russia	Europe	2018-01-22
EPI_ISL_2579342	GISAID	Saudi_Arabia	Middle_East	2017-01-01
EPI_ISL_2579343	GISAID	Saudi_Arabia	Middle_East	2017-01-01
EPI_ISL_2579344	GISAID	Saudi_Arabia	Middle_East	2017-01-01
EPI_ISL_2579345	GISAID	Saudi_Arabia	Middle_East	2017-01-01
EPI_ISL_2579346	GISAID	Saudi_Arabia	Middle_East	2017-01-01
EPI_ISL_2579347	GISAID	Saudi_Arabia	Middle_East	2017-01-01
EPI_ISL_2579348	GISAID	Saudi_Arabia	Middle_East	2017-01-01
EPI_ISL_2579349	GISAID	Saudi_Arabia	Middle_East	2017-01-01
EPI_ISL_2579350	GISAID	Saudi_Arabia	Middle_East	2017-01-01
EPI_ISL_2579364	GISAID	Spain	Europe	2015-01-12
EPI_ISL_2579365	GISAID	Spain	Europe	2015-01-19
EPI_ISL_2579366	GISAID	Spain	Europe	2015-02-08
EPI_ISL_2579381	GISAID	Russia	Europe	2017-12-21
EPI_ISL_2579382	GISAID	Russia	Europe	2017-12-25
EPI_ISL_2579383	GISAID	Russia	Europe	2016-02-16
EPI_ISL_2579849	GISAID	Gambia	Africa	2015-02-28
EPI_ISL_2579850	GISAID	Gambia	Africa	2015-03-21
EPI_ISL_2579851	GISAID	Gambia	Africa	2015-06-22
EPI_ISL_2579852	GISAID	Gambia	Africa	2015-07-12
EPI_ISL_2579853	GISAID	Gambia	Africa	2015-07-22
EPI_ISL_2579854	GISAID	Gambia	Africa	2015-08-17
EPI_ISL_2579855	GISAID	Gambia	Africa	2015-08-28
EPI_ISL_2579856	GISAID	Gambia	Africa	2015-09-07
EPI_ISL_2582221	GISAID	Nicaragua	South_America	2016-10-31
EPI_ISL_2582230	GISAID	Nicaragua	South_America	2016-10-04
EPI_ISL_2582231	GISAID	Nicaragua	South_America	2016-10-03
EPI_ISL_2582235	GISAID	Nicaragua	South_America	2016-11-08
EPI_ISL_2582238	GISAID	Nicaragua	South_America	2016-11-03
EPI_ISL_2582246	GISAID	USA	North_America	2016-02-29
EPI_ISL_2582260	GISAID	Kenya	Africa	2015-03-22
EPI_ISL_2582261	GISAID	USA	North_America	2016-02-01
EPI_ISL_2582270	GISAID	Kenya	Africa	2015-03-21
EPI_ISL_2582271	GISAID	Nicaragua	South_America	2016-10-21
EPI_ISL_2582274	GISAID	Russia	Europe	2019-12-02
EPI_ISL_2582275	GISAID	Russia	Europe	2019-12-12
EPI_ISL_2582278	GISAID	Russia	Europe	2019-12-12
EPI_ISL_2582284	GISAID	Kenya	Africa	2015-02-26
EPI_ISL_2582292	GISAID	Kenya	Africa	2015-01-08
EPI_ISL_2582293	GISAID	Kenya	Africa	2015-03-27
EPI_ISL_2582648	GISAID	USA	North_America	2016-01-20
EPI_ISL_2582650	GISAID	USA	North_America	2016-01-19
EPI_ISL_2582670	GISAID	Kenya	Africa	2015-03-05
EPI_ISL_2582675	GISAID	Japan	Asia	2019-10-19
EPI_ISL_2582678	GISAID	Kenya	Africa	2016-04-07
EPI_ISL_2582681	GISAID	Lebanon	Middle_East	2015-02-01
EPI_ISL_2582836	GISAID	Russia	Europe	2019-12-06
EPI_ISL_2582838	GISAID	Russia	Europe	2019-11-28
EPI_ISL_2582906	GISAID	Thailand	Asia	2016-09-04
EPI_ISL_2582961	GISAID	Kenya	Africa	2015-01-09
EPI_ISL_2583027	GISAID	Kenya	Africa	2015-01-08
EPI_ISL_2583033	GISAID	Kenya	Africa	2016-01-26
EPI_ISL_2583038	GISAID	USA	North_America	2016-03-02
EPI_ISL_2583070	GISAID	Kenya	Africa	2016-02-08
EPI_ISL_2583089	GISAID	Kenya	Africa	2016-01-28
EPI_ISL_2583091	GISAID	Kenya	Africa	2016-03-29
EPI_ISL_2585256	GISAID	New_Zealand	Oceania	2015-07-08
EPI_ISL_2585307	GISAID	New_Zealand	Oceania	2015-07-08
EPI_ISL_2585312	GISAID	New_Zealand	Oceania	2015-06-22
EPI_ISL_2585316	GISAID	New_Zealand	Oceania	2015-06-18
EPI_ISL_2585318	GISAID	New_Zealand	Oceania	2015-06-29
EPI_ISL_2587342	GISAID	New_Zealand	Oceania	2015-06-19
EPI_ISL_2587379	GISAID	New_Zealand	Oceania	2015-07-11
EPI_ISL_2587381	GISAID	New_Zealand	Oceania	2015-06-24
EPI_ISL_2587383	GISAID	New_Zealand	Oceania	2015-07-09
EPI_ISL_2587391	GISAID	New_Zealand	Oceania	2015-06-28
EPI_ISL_2587393	GISAID	New_Zealand	Oceania	2015-06-29
EPI_ISL_2587408	GISAID	New_Zealand	Oceania	2015-07-08
EPI_ISL_2587410	GISAID	New_Zealand	Oceania	2015-07-10
EPI_ISL_2588026	GISAID	Netherlands	Europe	2016-12-09
EPI_ISL_2588027	GISAID	Netherlands	Europe	2016-12-22
EPI_ISL_2588028	GISAID	Netherlands	Europe	2016-12-09
EPI_ISL_2588222	GISAID	Netherlands	Europe	2016-12-19
EPI_ISL_2588794	GISAID	Argentina	South_America	2016-06-22
EPI_ISL_2588795	GISAID	Argentina	South_America	2016-06-13
EPI_ISL_2588803	GISAID	India	Asia	2016-09-06
EPI_ISL_2588804	GISAID	India	Asia	2016-09-08
EPI_ISL_2588808	GISAID	India	Asia	2018-09-26
EPI_ISL_2588814	GISAID	India	Asia	2016-08-26
EPI_ISL_2588818	GISAID	Argentina	South_America	2015-04-30
EPI_ISL_2588821	GISAID	India	Asia	2016-10-02
EPI_ISL_2588827	GISAID	Argentina	South_America	2016-06-27
EPI_ISL_2588828	GISAID	Argentina	South_America	2015-06-10
EPI_ISL_2591046	GISAID	Bulgaria	Europe	2017-03-30
EPI_ISL_2591085	GISAID	Bulgaria	Europe	2016-01-29
EPI_ISL_2591191	GISAID	Bulgaria	Europe	2018-03-09
EPI_ISL_2591193	GISAID	Bulgaria	Europe	2018-04-13
EPI_ISL_2591195	GISAID	Bulgaria	Europe	2017-03-28
EPI_ISL_2591491	GISAID	Bulgaria	Europe	2018-01-17
EPI_ISL_2591493	GISAID	Bulgaria	Europe	2017-02-10
EPI_ISL_2591495	GISAID	Bulgaria	Europe	2017-02-24
EPI_ISL_2591497	GISAID	Bulgaria	Europe	2018-02-21
EPI_ISL_2591747	GISAID	Bulgaria	Europe	2018-03-10
EPI_ISL_2591748	GISAID	Bulgaria	Europe	2017-02-08
EPI_ISL_2591749	GISAID	Bulgaria	Europe	2017-02-13
EPI_ISL_2591750	GISAID	Bulgaria	Europe	2017-02-14
EPI_ISL_2591751	GISAID	Bulgaria	Europe	2017-03-17
EPI_ISL_2592087	GISAID	Bulgaria	Europe	2018-01-11
EPI_ISL_2592088	GISAID	Bulgaria	Europe	2018-02-06
EPI_ISL_2592089	GISAID	Bulgaria	Europe	2018-02-13
EPI_ISL_2595653	GISAID	Kenya	Africa	2015-01-02
EPI_ISL_2595654	GISAID	Kenya	Africa	2015-01-04
EPI_ISL_2595655	GISAID	Kenya	Africa	2015-01-06
EPI_ISL_2595657	GISAID	Kenya	Africa	2015-01-24
EPI_ISL_2595658	GISAID	Kenya	Africa	2015-01-27
EPI_ISL_2595660	GISAID	Kenya	Africa	2015-01-29
EPI_ISL_2595661	GISAID	Kenya	Africa	2015-01-31
EPI_ISL_2595662	GISAID	Kenya	Africa	2015-02-04
EPI_ISL_2595663	GISAID	Kenya	Africa	2015-02-08
EPI_ISL_2595664	GISAID	Kenya	Africa	2015-02-13
EPI_ISL_2595665	GISAID	Kenya	Africa	2015-02-21
EPI_ISL_2595666	GISAID	Kenya	Africa	2015-02-21
EPI_ISL_2595667	GISAID	Gambia	Africa	2015-02-24
EPI_ISL_2595672	GISAID	Kenya	Africa	2015-04-01
EPI_ISL_2595673	GISAID	Kenya	Africa	2015-04-08
EPI_ISL_2595675	GISAID	Argentina	South_America	2015-05-06
EPI_ISL_2595676	GISAID	Argentina	South_America	2015-05-06
EPI_ISL_2595677	GISAID	Argentina	South_America	2015-05-09
EPI_ISL_2595678	GISAID	Argentina	South_America	2015-06-01
EPI_ISL_2595679	GISAID	Argentina	South_America	2015-06-04
EPI_ISL_2595686	GISAID	Gambia	Africa	2015-08-02
EPI_ISL_2595687	GISAID	Gambia	Africa	2015-08-10
EPI_ISL_2595690	GISAID	Gambia	Africa	2015-10-22
EPI_ISL_2595691	GISAID	Nicaragua	South_America	2015-11-16
EPI_ISL_2595696	GISAID	USA	North_America	2016-01-17
EPI_ISL_2595697	GISAID	Kenya	Africa	2016-01-18
EPI_ISL_2595699	GISAID	USA	North_America	2016-01-19
EPI_ISL_2595700	GISAID	USA	North_America	2016-01-23
EPI_ISL_2595701	GISAID	USA	North_America	2016-02-01
EPI_ISL_2595702	GISAID	Kenya	Africa	2016-02-01
EPI_ISL_2595703	GISAID	USA	North_America	2016-03-04
EPI_ISL_2595704	GISAID	USA	North_America	2016-03-15
EPI_ISL_2595705	GISAID	USA	North_America	2016-03-28
EPI_ISL_2595713	GISAID	Thailand	Asia	2016-09-01
EPI_ISL_2595717	GISAID	Nicaragua	South_America	2016-09-30
EPI_ISL_2595721	GISAID	Saudi_Arabia	Middle_East	2017-01-01
EPI_ISL_2595722	GISAID	Thailand	Asia	2017-08-23
JN257693	GenBank	Canada	North_America	2010-12-29
JN257694	GenBank	Canada	North_America	2011-01-19
JX513365	GenBank	Brazil	South_America	2011-07-01
JX627336	GenBank	South_Korea	Asia	2011-12-27
KC283040	GenBank	Cuba	South_America	2012-09-14
KC283041	GenBank	Cuba	South_America	2012-09-20
KC283042	GenBank	Cuba	South_America	2012-09-29
KC283043	GenBank	Cuba	South_America	2012-03-01
KC283044	GenBank	Cuba	South_America	2012-09-18
KC342406	GenBank	Thailand	Asia	2011-08-11
KC342413	GenBank	Thailand	Asia	2011-08-22
KC342415	GenBank	Thailand	Asia	2011-08-23
KC342419	GenBank	Thailand	Asia	2011-09-05
KC342431	GenBank	Thailand	Asia	2011-10-03
KC342434	GenBank	Thailand	Asia	2011-10-07
KC342440	GenBank	Thailand	Asia	2011-10-20
KC342441	GenBank	Thailand	Asia	2011-10-20
KC342444	GenBank	Thailand	Asia	2011-10-21
KC342446	GenBank	Thailand	Asia	2011-10-26
KC461212	GenBank	China	Asia	2012-11-15
KC461213	GenBank	China	Asia	2012-11-15
KC476744	GenBank	South_Africa	Africa	2012-07-01
KC476745	GenBank	South_Africa	Africa	2012-07-01
KC559440	GenBank	China	Asia	2012-02-15
KC559442	GenBank	China	Asia	2012-11-15
KC677855	GenBank	Cuba	South_America	2012-07-18
KC677856	GenBank	Cuba	South_America	2012-09-26
KC677857	GenBank	Cuba	South_America	2012-10-15
KC677858	GenBank	Cuba	South_America	2012-09-22
KC677859	GenBank	Cuba	South_America	2012-09-26
KC677860	GenBank	Cuba	South_America	2012-10-25
KC677861	GenBank	Cuba	South_America	2012-10-17
KC677862	GenBank	Cuba	South_America	2012-11-13
KC677863	GenBank	Cuba	South_America	2012-11-01
KC677864	GenBank	Cuba	South_America	2012-10-03
KC677865	GenBank	Cuba	South_America	2012-11-13
KC677866	GenBank	Cuba	South_America	2012-10-27
KC677867	GenBank	Cuba	South_America	2012-10-27
KC677868	GenBank	Cuba	South_America	2012-10-31
KC677869	GenBank	Cuba	South_America	2012-11-01
KC677870	GenBank	Cuba	South_America	2012-10-31
KC677871	GenBank	Cuba	South_America	2012-09-19
KC677872	GenBank	Cuba	South_America	2012-09-26
KC677873	GenBank	Cuba	South_America	2012-08-18
KC677874	GenBank	Cuba	South_America	2012-08-30
KC677875	GenBank	Cuba	South_America	2012-10-09
KC677876	GenBank	Cuba	South_America	2012-08-30
KC677877	GenBank	Cuba	South_America	2012-10-16
KC677878	GenBank	Cuba	South_America	2012-10-03
KC731482	GenBank	India	Asia	2011-07-01
KC754737	GenBank	Cuba	South_America	2013-01-23
KC754738	GenBank	Cuba	South_America	2012-11-12
KC754739	GenBank	Cuba	South_America	2012-11-19
KC754740	GenBank	Cuba	South_America	2012-11-21
KC754741	GenBank	Cuba	South_America	2013-01-08
KC754742	GenBank	Cuba	South_America	2012-03-03
KC754743	GenBank	Cuba	South_America	2013-01-22
KC754744	GenBank	Cuba	South_America	2013-01-22
KF057866	GenBank	Croatia	Europe	2013-02-05
KF246638	GenBank	India	Asia	2012-07-31
KF246639	GenBank	India	Asia	2012-08-11
KF246640	GenBank	India	Asia	2012-08-11
KF246641	GenBank	India	Asia	2012-08-11
KF300969	GenBank	Panama	South_America	2012-08-17
KF300972	GenBank	Panama	South_America	2010-05-10
KF300973	GenBank	Panama	South_America	2010-10-14
KF300974	GenBank	Panama	South_America	2010-11-17
KF300975	GenBank	Panama	South_America	2010-11-26
KF300976	GenBank	Panama	South_America	2010-11-26
KF300977	GenBank	Panama	South_America	2010-12-13
KF300978	GenBank	Panama	South_America	2010-12-14
KF300979	GenBank	Panama	South_America	2010-12-14
KF300981	GenBank	Panama	South_America	2011-05-13
KF300982	GenBank	Panama	South_America	2011-05-17
KF300983	GenBank	Panama	South_America	2011-06-17
KF300984	GenBank	Panama	South_America	2011-06-17
KF300985	GenBank	Panama	South_America	2011-06-20
KF300986	GenBank	Panama	South_America	2011-07-05
KF300987	GenBank	Panama	South_America	2011-07-06
KF300988	GenBank	Panama	South_America	2011-07-06
KF300989	GenBank	Panama	South_America	2011-07-06
KF300990	GenBank	Panama	South_America	2011-07-06
KF300991	GenBank	Panama	South_America	2011-07-06
KF300992	GenBank	Panama	South_America	2011-07-06
KF300993	GenBank	Panama	South_America	2011-07-07
KF300994	GenBank	Panama	South_America	2011-07-07
KF300995	GenBank	Panama	South_America	2011-07-07
KF300996	GenBank	Panama	South_America	2011-07-08
KF300997	GenBank	Panama	South_America	2011-07-08
KF300998	GenBank	Panama	South_America	2011-07-08
KF300999	GenBank	Panama	South_America	2011-07-08
KF301000	GenBank	Panama	South_America	2011-07-11
KF301001	GenBank	Panama	South_America	2011-07-11
KF301002	GenBank	Panama	South_America	2011-07-11
KF301003	GenBank	Panama	South_America	2011-07-11
KF301005	GenBank	Panama	South_America	2011-07-21
KF301006	GenBank	Panama	South_America	2011-07-21
KF301007	GenBank	Panama	South_America	2012-02-10
KF301008	GenBank	Panama	South_America	2012-03-02
KF301009	GenBank	Panama	South_America	2012-03-27
KF301010	GenBank	Panama	South_America	2012-03-28
KF301011	GenBank	Panama	South_America	2012-04-19
KF301013	GenBank	Panama	South_America	2012-07-27
KF301014	GenBank	Panama	South_America	2012-08-13
KF301015	GenBank	Panama	South_America	2012-10-05
KF301016	GenBank	Panama	South_America	2012-10-05
KF301017	GenBank	Panama	South_America	2012-10-15
KF301018	GenBank	Panama	South_America	2012-11-19
KF301019	GenBank	Panama	South_America	2012-11-21
KF587911	GenBank	Kenya	Africa	2012-02-13
KF587912	GenBank	Kenya	Africa	2012-06-08
KF587913	GenBank	Kenya	Africa	2012-03-07
KF587914	GenBank	Kenya	Africa	2012-07-15
KF587915	GenBank	Kenya	Africa	2012-03-26
KF587916	GenBank	Kenya	Africa	2012-06-15
KF587917	GenBank	Kenya	Africa	2012-03-21
KF587918	GenBank	Kenya	Africa	2012-03-11
KF587919	GenBank	Kenya	Africa	2012-04-26
KF587920	GenBank	Kenya	Africa	2012-03-29
KF587921	GenBank	Kenya	Africa	2012-03-16
KF587922	GenBank	Kenya	Africa	2012-04-10
KF587923	GenBank	Kenya	Africa	2012-05-16
KF587924	GenBank	Kenya	Africa	2012-04-05
KF587925	GenBank	Kenya	Africa	2012-06-18
KF587926	GenBank	Kenya	Africa	2012-06-08
KF587927	GenBank	Kenya	Africa	2012-03-09
KF587928	GenBank	Kenya	Africa	2012-11-07
KF587929	GenBank	Kenya	Africa	2012-12-23
KF587930	GenBank	Kenya	Africa	2012-11-25
KF587931	GenBank	Kenya	Africa	2012-11-29
KF587932	GenBank	Kenya	Africa	2012-11-28
KF587933	GenBank	Kenya	Africa	2012-12-12
KF587934	GenBank	Kenya	Africa	2012-11-29
KF587935	GenBank	Kenya	Africa	2012-11-29
KF587936	GenBank	Kenya	Africa	2012-11-05
KF587937	GenBank	Kenya	Africa	2012-11-24
KF587938	GenBank	Kenya	Africa	2012-11-19
KF587939	GenBank	Kenya	Africa	2012-11-28
KF587940	GenBank	Kenya	Africa	2012-11-25
KF587941	GenBank	Kenya	Africa	2012-04-24
KF587942	GenBank	Kenya	Africa	2012-04-04
KF587943	GenBank	Kenya	Africa	2012-05-30
KF587944	GenBank	Kenya	Africa	2012-06-28
KF587945	GenBank	Kenya	Africa	2012-12-03
KF587946	GenBank	Kenya	Africa	2012-11-15
KF587947	GenBank	Kenya	Africa	2012-11-12
KF587948	GenBank	Kenya	Africa	2012-12-19
KF587949	GenBank	Kenya	Africa	2012-11-15
KF587950	GenBank	Kenya	Africa	2012-11-22
KF587951	GenBank	Kenya	Africa	2012-12-10
KF587952	GenBank	Kenya	Africa	2012-06-13
KF587953	GenBank	Kenya	Africa	2012-08-14
KF587954	GenBank	Kenya	Africa	2012-03-23
KF587955	GenBank	Kenya	Africa	2012-11-05
KF587956	GenBank	Kenya	Africa	2012-12-21
KF587957	GenBank	Kenya	Africa	2012-11-23
KF587958	GenBank	Kenya	Africa	2012-11-27
KF587959	GenBank	Kenya	Africa	2012-11-25
KF587960	GenBank	Kenya	Africa	2012-12-26
KF587961	GenBank	Kenya	Africa	2012-12-15
KF587962	GenBank	Kenya	Africa	2012-10-30
KF587963	GenBank	Kenya	Africa	2012-12-24
KF587964	GenBank	Kenya	Africa	2012-10-27
KF587965	GenBank	Kenya	Africa	2012-11-28
KF587966	GenBank	Kenya	Africa	2012-06-28
KF587967	GenBank	Kenya	Africa	2012-10-31
KF587968	GenBank	Kenya	Africa	2012-11-17
KF587969	GenBank	Kenya	Africa	2012-11-27
KF587970	GenBank	Kenya	Africa	2012-11-24
KF587971	GenBank	Kenya	Africa	2012-11-19
KF587972	GenBank	Kenya	Africa	2012-11-19
KF587973	GenBank	Kenya	Africa	2012-11-15
KF587974	GenBank	Kenya	Africa	2012-11-23
KF587975	GenBank	Kenya	Africa	2012-11-10
KF587976	GenBank	Kenya	Africa	2012-08-24
KF587977	GenBank	Kenya	Africa	2012-12-04
KF587978	GenBank	Kenya	Africa	2012-11-23
KF587979	GenBank	Kenya	Africa	2012-11-27
KF587980	GenBank	Kenya	Africa	2012-12-03
KF587981	GenBank	Kenya	Africa	2012-10-31
KF587982	GenBank	Kenya	Africa	2012-11-24
KF587983	GenBank	Kenya	Africa	2012-06-11
KF587984	GenBank	Kenya	Africa	2012-05-19
KF587985	GenBank	Kenya	Africa	2012-06-04
KF587986	GenBank	Kenya	Africa	2012-07-10
KF587987	GenBank	Kenya	Africa	2012-07-23
KF915227	GenBank	Spain	Europe	2011-12-20
KF915228	GenBank	Spain	Europe	2012-01-11
KF915229	GenBank	Spain	Europe	2012-11-05
KF915230	GenBank	Spain	Europe	2012-11-17
KF915231	GenBank	Spain	Europe	2012-11-17
KF915232	GenBank	Spain	Europe	2012-11-24
KF915233	GenBank	Spain	Europe	2012-11-23
KF915234	GenBank	Spain	Europe	2012-11-21
KF915235	GenBank	Spain	Europe	2012-11-29
KF915236	GenBank	Spain	Europe	2012-11-28
KF915237	GenBank	Spain	Europe	2012-12-08
KF915238	GenBank	Spain	Europe	2012-12-08
KF915239	GenBank	Spain	Europe	2012-12-09
KF915240	GenBank	Spain	Europe	2012-12-11
KF915241	GenBank	Spain	Europe	2012-12-10
KF915242	GenBank	Spain	Europe	2012-12-13
KF915243	GenBank	Spain	Europe	2012-12-15
KF915244	GenBank	Spain	Europe	2012-12-16
KF915245	GenBank	Spain	Europe	2012-12-14
KF915246	GenBank	Spain	Europe	2012-12-15
KF915247	GenBank	Spain	Europe	2012-12-14
KF915248	GenBank	Spain	Europe	2012-12-14
KF915249	GenBank	Spain	Europe	2012-12-17
KF915250	GenBank	Spain	Europe	2012-12-19
KF915251	GenBank	Spain	Europe	2012-12-19
KF915252	GenBank	Spain	Europe	2012-12-19
KF915253	GenBank	Spain	Europe	2012-12-17
KF915254	GenBank	Spain	Europe	2013-01-08
KF915255	GenBank	Spain	Europe	2013-01-07
KF915256	GenBank	Spain	Europe	2012-12-30
KF915257	GenBank	Spain	Europe	2012-12-31
KF915258	GenBank	Spain	Europe	2012-12-31
KF915259	GenBank	Spain	Europe	2013-01-05
KF915260	GenBank	Spain	Europe	2013-01-01
KF915261	GenBank	Spain	Europe	2013-01-02
KF915262	GenBank	Spain	Europe	2013-01-02
KF915263	GenBank	Spain	Europe	2013-01-03
KF915264	GenBank	Spain	Europe	2013-01-09
KF915265	GenBank	Spain	Europe	2013-01-10
KF915266	GenBank	Spain	Europe	2013-01-13
KJ627264	GenBank	Peru	South_America	2012-05-16
KJ627735	GenBank	USA	North_America	2013-07-01
KJ627736	GenBank	USA	North_America	2013-07-01
KJ627738	GenBank	USA	North_America	2013-07-01
KJ672424	GenBank	USA	North_America	2012-12-27
KJ672426	GenBank	USA	North_America	2013-01-08
KJ672427	GenBank	USA	North_America	2012-11-09
KJ672428	GenBank	USA	North_America	2013-01-24
KJ672429	GenBank	USA	North_America	2013-02-12
KJ672431	GenBank	USA	North_America	2012-12-10
KJ672432	GenBank	USA	North_America	2013-03-11
KJ672433	GenBank	USA	North_America	2013-02-20
KJ672434	GenBank	USA	North_America	2013-01-24
KJ672435	GenBank	USA	North_America	2012-12-28
KJ672437	GenBank	USA	North_America	2013-01-11
KJ672439	GenBank	USA	North_America	2012-12-17
KJ672440	GenBank	USA	North_America	2012-11-23
KJ672441	GenBank	USA	North_America	2013-03-21
KJ672442	GenBank	USA	North_America	2013-02-11
KJ672443	GenBank	USA	North_America	2013-01-31
KJ672444	GenBank	USA	North_America	2012-12-13
KJ672446	GenBank	USA	North_America	2012-12-11
KJ672448	GenBank	USA	North_America	2013-03-08
KJ672449	GenBank	USA	North_America	2012-12-10
KJ672450	GenBank	USA	North_America	2013-01-31
KJ672451	GenBank	USA	North_America	2012-12-27
KJ672452	GenBank	USA	North_America	2013-01-07
KJ672453	GenBank	USA	North_America	2013-01-10
KJ672454	GenBank	USA	North_America	2013-03-08
KJ672455	GenBank	USA	North_America	2012-12-26
KJ672456	GenBank	USA	North_America	2012-12-07
KJ672457	GenBank	USA	North_America	2013-01-07
KJ672458	GenBank	USA	North_America	2013-02-18
KJ672460	GenBank	USA	North_America	2013-01-04
KJ672461	GenBank	USA	North_America	2012-12-31
KJ672463	GenBank	USA	North_America	2013-01-08
KJ672465	GenBank	USA	North_America	2012-12-31
KJ672466	GenBank	USA	North_America	2012-12-05
KJ672467	GenBank	USA	North_America	2013-01-31
KJ672468	GenBank	USA	North_America	2012-11-19
KJ672469	GenBank	USA	North_America	2013-02-08
KJ672470	GenBank	USA	North_America	2012-12-18
KJ672471	GenBank	USA	North_America	2013-03-01
KJ672472	GenBank	USA	North_America	2012-12-05
KJ672475	GenBank	USA	North_America	2013-01-28
KJ672477	GenBank	USA	North_America	2012-12-20
KJ672478	GenBank	USA	North_America	2013-01-10
KJ672482	GenBank	USA	North_America	2012-12-28
KJ672484	GenBank	USA	North_America	2012-12-26
KJ710392	GenBank	Germany	Europe	2013-04-28
KJ710394	GenBank	Germany	Europe	2013-04-09
KJ710395	GenBank	Germany	Europe	2013-03-25
KJ710396	GenBank	Germany	Europe	2013-03-24
KJ710397	GenBank	Germany	Europe	2013-03-24
KJ710398	GenBank	Germany	Europe	2013-03-15
KJ710399	GenBank	Germany	Europe	2013-03-01
KJ710400	GenBank	Germany	Europe	2013-02-25
KJ710402	GenBank	Germany	Europe	2013-01-02
KJ710403	GenBank	Germany	Europe	2012-12-31
KJ710405	GenBank	Germany	Europe	2012-11-27
KM042381	GenBank	USA	North_America	2013-01-10
KM042383	GenBank	USA	North_America	2012-12-31
KM042384	GenBank	USA	North_America	2013-02-13
KM042385	GenBank	USA	North_America	2013-01-07
KM042388	GenBank	USA	North_America	2013-01-11
KM042389	GenBank	USA	North_America	2012-12-13
KM042390	GenBank	USA	North_America	2013-02-19
KM042391	GenBank	USA	North_America	2013-03-15
KM042392	GenBank	USA	North_America	2013-02-22
KM402618	GenBank	Spain	Europe	2014-01-01
KM402619	GenBank	Spain	Europe	2013-11-09
KM402620	GenBank	Spain	Europe	2013-12-08
KM402621	GenBank	Spain	Europe	2014-01-02
KM402622	GenBank	Spain	Europe	2013-11-12
KM402623	GenBank	Spain	Europe	2014-02-03
KM402624	GenBank	Spain	Europe	2014-02-24
KM402625	GenBank	Spain	Europe	2014-01-08
KM402626	GenBank	Spain	Europe	2014-01-13
KM402627	GenBank	Spain	Europe	2014-02-11
KM402628	GenBank	Spain	Europe	2013-12-15
KM402629	GenBank	Spain	Europe	2014-02-09
KM402630	GenBank	Spain	Europe	2014-01-02
KM402631	GenBank	Spain	Europe	2013-12-15
KM402632	GenBank	Spain	Europe	2013-11-28
KM402633	GenBank	Spain	Europe	2014-01-14
KM402634	GenBank	Spain	Europe	2013-11-10
KM402635	GenBank	Spain	Europe	2013-12-09
KM402636	GenBank	Spain	Europe	2013-10-26
KM402637	GenBank	Spain	Europe	2013-11-16
KM402638	GenBank	Spain	Europe	2014-01-24
KM402640	GenBank	Spain	Europe	2014-02-08
KM402641	GenBank	Spain	Europe	2014-01-02
KM402642	GenBank	Spain	Europe	2014-01-08
KM402643	GenBank	Spain	Europe	2014-01-09
KM402644	GenBank	Spain	Europe	2013-11-15
KM402645	GenBank	Spain	Europe	2013-11-17
KM402646	GenBank	Spain	Europe	2013-11-29
KM402647	GenBank	Spain	Europe	2013-11-30
KM402648	GenBank	Spain	Europe	2013-12-04
KM402649	GenBank	Spain	Europe	2013-12-10
KM402650	GenBank	Spain	Europe	2013-12-15
KM402651	GenBank	Spain	Europe	2013-12-15
KM402652	GenBank	Spain	Europe	2013-12-15
KM402653	GenBank	Spain	Europe	2013-12-18
KM402654	GenBank	Spain	Europe	2013-12-20
KM402655	GenBank	Spain	Europe	2013-12-21
KM402656	GenBank	Spain	Europe	2013-12-21
KM402657	GenBank	Spain	Europe	2013-12-23
KM402658	GenBank	Spain	Europe	2013-12-25
KM402659	GenBank	Spain	Europe	2013-12-25
KM402660	GenBank	Spain	Europe	2013-12-27
KM402661	GenBank	Spain	Europe	2013-12-29
KM402662	GenBank	Spain	Europe	2014-01-08
KM402663	GenBank	Spain	Europe	2014-02-18
KM402664	GenBank	Spain	Europe	2014-01-23
KM402665	GenBank	Spain	Europe	2014-01-30
KM402666	GenBank	Spain	Europe	2014-02-03
KM402667	GenBank	Spain	Europe	2013-10-16
KM402668	GenBank	Spain	Europe	2013-12-15
KM402669	GenBank	Spain	Europe	2013-12-17
KM402670	GenBank	Spain	Europe	2014-02-13
KM402671	GenBank	Spain	Europe	2014-02-24
KM434001	GenBank	China	Asia	2013-03-15
KM434003	GenBank	China	Asia	2013-11-15
KM434005	GenBank	China	Asia	2013-12-15
KM434006	GenBank	China	Asia	2013-12-15
KM434007	GenBank	China	Asia	2013-12-15
KM434008	GenBank	China	Asia	2013-12-15
KM434009	GenBank	China	Asia	2013-12-15
KM434010	GenBank	China	Asia	2013-12-15
KM434011	GenBank	China	Asia	2013-12-15
KM434012	GenBank	China	Asia	2013-12-15
KM434013	GenBank	China	Asia	2013-12-15
KM434015	GenBank	China	Asia	2013-12-15
KM434016	GenBank	China	Asia	2013-12-15
KM434017	GenBank	China	Asia	2013-12-15
KM434018	GenBank	China	Asia	2013-12-15
KM434019	GenBank	China	Asia	2013-12-15
KM434021	GenBank	China	Asia	2013-12-15
KM434022	GenBank	China	Asia	2013-12-15
KM434024	GenBank	China	Asia	2014-01-15
KM434025	GenBank	China	Asia	2014-01-15
KM434026	GenBank	China	Asia	2014-01-15
KM434028	GenBank	China	Asia	2014-01-15
KM434030	GenBank	China	Asia	2014-01-15
KM434033	GenBank	China	Asia	2014-01-15
KM434034	GenBank	China	Asia	2014-01-15
KM434036	GenBank	China	Asia	2014-02-15
KM434037	GenBank	China	Asia	2014-02-15
KM434039	GenBank	China	Asia	2014-02-15
KM434040	GenBank	China	Asia	2014-02-15
KM434041	GenBank	China	Asia	2014-02-15
KM434042	GenBank	China	Asia	2014-03-15
KM434043	GenBank	China	Asia	2014-03-15
KM434044	GenBank	China	Asia	2014-03-15
KM434045	GenBank	China	Asia	2014-03-15
KM434046	GenBank	China	Asia	2014-03-15
KM434049	GenBank	China	Asia	2014-03-15
KM434050	GenBank	China	Asia	2014-04-15
KM434051	GenBank	China	Asia	2014-04-15
KM434053	GenBank	China	Asia	2014-04-15
KM434054	GenBank	China	Asia	2014-04-15
KM434056	GenBank	China	Asia	2014-04-15
KM434057	GenBank	China	Asia	2014-04-15
KM434058	GenBank	China	Asia	2014-04-15
KM434060	GenBank	China	Asia	2014-05-15
KM434061	GenBank	China	Asia	2014-05-15
KM434062	GenBank	China	Asia	2014-05-15
KM508823	GenBank	Paraguay	South_America	2013-05-15
KM508824	GenBank	Paraguay	South_America	2013-08-02
KM508825	GenBank	Paraguay	South_America	2013-08-05
KM508826	GenBank	Paraguay	South_America	2013-08-05
KM586834	GenBank	China	Asia	2012-11-19
KM586845	GenBank	China	Asia	2013-12-20
KP164501	GenBank	Spain	Europe	2014-01-02
KP164502	GenBank	Spain	Europe	2014-01-23
KP164503	GenBank	Spain	Europe	2013-12-25
KP164504	GenBank	Spain	Europe	2014-07-01
KP221568	GenBank	Hong_Kong	Asia	2013-06-25
KP221569	GenBank	Hong_Kong	Asia	2013-07-09
KP221572	GenBank	Hong_Kong	Asia	2013-07-22
KP792361	GenBank	Spain	Europe	2012-11-08
KP792362	GenBank	Spain	Europe	2012-11-12
KP792363	GenBank	Spain	Europe	2012-11-21
KP792364	GenBank	Spain	Europe	2012-11-30
KP792365	GenBank	Spain	Europe	2012-11-19
KP792366	GenBank	Spain	Europe	2012-12-19
KP792367	GenBank	Spain	Europe	2013-02-05
KP792368	GenBank	Spain	Europe	2012-12-20
KP792369	GenBank	Spain	Europe	2012-12-20
KP792370	GenBank	Spain	Europe	2012-11-15
KP792371	GenBank	Spain	Europe	2012-12-26
KP792372	GenBank	Spain	Europe	2012-12-26
KP792373	GenBank	Spain	Europe	2013-01-17
KP792374	GenBank	Spain	Europe	2012-12-05
KP792375	GenBank	Spain	Europe	2014-01-08
KP792376	GenBank	Spain	Europe	2014-01-16
KT285064	GenBank	China	Asia	2014-12-29
KT326769	GenBank	Spain	Europe	2014-11-29
KT326770	GenBank	Spain	Europe	2014-11-29
KT326771	GenBank	Spain	Europe	2014-12-01
KT326772	GenBank	Spain	Europe	2014-11-18
KT326773	GenBank	Spain	Europe	2014-12-04
KT326774	GenBank	Spain	Europe	2014-12-04
KT326775	GenBank	Spain	Europe	2015-01-14
KT326776	GenBank	Spain	Europe	2014-11-29
KT326778	GenBank	Spain	Europe	2014-12-25
KT326779	GenBank	Spain	Europe	2014-12-25
KT326780	GenBank	Spain	Europe	2014-12-28
KT326781	GenBank	Spain	Europe	2014-12-20
KT326782	GenBank	Spain	Europe	2014-12-20
KT326783	GenBank	Spain	Europe	2014-12-20
KT326784	GenBank	Spain	Europe	2014-12-20
KT326785	GenBank	Spain	Europe	2014-12-26
KT326786	GenBank	Spain	Europe	2014-12-26
KT326787	GenBank	Spain	Europe	2014-12-15
KT326788	GenBank	Spain	Europe	2014-12-16
KT326789	GenBank	Spain	Europe	2014-12-17
KT326790	GenBank	Spain	Europe	2014-12-18
KT326791	GenBank	Spain	Europe	2014-12-16
KT326792	GenBank	Spain	Europe	2014-12-16
KT326793	GenBank	Spain	Europe	2014-12-05
KT326794	GenBank	Spain	Europe	2014-12-06
KT326795	GenBank	Spain	Europe	2014-12-06
KT326796	GenBank	Spain	Europe	2014-12-07
KT326797	GenBank	Spain	Europe	2014-12-06
KT326799	GenBank	Spain	Europe	2014-12-15
KT326800	GenBank	Spain	Europe	2014-12-16
KT326801	GenBank	Spain	Europe	2015-01-18
KT326802	GenBank	Spain	Europe	2015-02-08
KT326803	GenBank	Spain	Europe	2015-01-19
KT326804	GenBank	Spain	Europe	2015-01-12
KT326805	GenBank	Spain	Europe	2015-01-08
KT326807	GenBank	Spain	Europe	2015-01-11
KT326808	GenBank	Spain	Europe	2015-01-10
KT326809	GenBank	Spain	Europe	2014-12-29
KT326810	GenBank	Spain	Europe	2014-12-29
KT326811	GenBank	Spain	Europe	2014-12-29
KT326812	GenBank	Spain	Europe	2014-12-29
KT765584	GenBank	Kenya	Africa	2012-06-08
KT765585	GenBank	Kenya	Africa	2012-02-13
KT765586	GenBank	Kenya	Africa	2012-03-07
KT765587	GenBank	Kenya	Africa	2012-07-15
KT765588	GenBank	Kenya	Africa	2012-03-26
KT765589	GenBank	Kenya	Africa	2012-06-15
KT765590	GenBank	Kenya	Africa	2012-03-11
KT765591	GenBank	Kenya	Africa	2012-03-21
KT765592	GenBank	Kenya	Africa	2012-03-29
KT765593	GenBank	Kenya	Africa	2012-04-26
KT765594	GenBank	Kenya	Africa	2012-03-16
KT765595	GenBank	Kenya	Africa	2012-04-10
KT765596	GenBank	Kenya	Africa	2012-06-08
KT765597	GenBank	Kenya	Africa	2012-05-16
KT765598	GenBank	Kenya	Africa	2012-04-05
KT765599	GenBank	Kenya	Africa	2012-06-18
KT765600	GenBank	Kenya	Africa	2012-03-09
KT765601	GenBank	Kenya	Africa	2012-11-07
KT765602	GenBank	Kenya	Africa	2012-12-23
KT765603	GenBank	Kenya	Africa	2012-11-25
KT765604	GenBank	Kenya	Africa	2012-11-29
KT765605	GenBank	Kenya	Africa	2012-11-28
KT765606	GenBank	Kenya	Africa	2012-12-12
KT765607	GenBank	Kenya	Africa	2012-11-29
KT765608	GenBank	Kenya	Africa	2012-11-29
KT765609	GenBank	Kenya	Africa	2012-11-05
KT765610	GenBank	Kenya	Africa	2012-11-24
KT765611	GenBank	Kenya	Africa	2012-11-19
KT765612	GenBank	Kenya	Africa	2012-11-28
KT765613	GenBank	Kenya	Africa	2012-11-25
KT765614	GenBank	Kenya	Africa	2012-04-24
KT765615	GenBank	Kenya	Africa	2012-05-30
KT765616	GenBank	Kenya	Africa	2012-06-28
KT765617	GenBank	Kenya	Africa	2012-04-04
KT765618	GenBank	Kenya	Africa	2012-12-03
KT765619	GenBank	Kenya	Africa	2012-11-15
KT765620	GenBank	Kenya	Africa	2012-11-12
KT765621	GenBank	Kenya	Africa	2012-12-19
KT765622	GenBank	Kenya	Africa	2012-11-15
KT765623	GenBank	Kenya	Africa	2012-11-22
KT765624	GenBank	Kenya	Africa	2012-12-10
KT765625	GenBank	Kenya	Africa	2012-06-13
KT765626	GenBank	Kenya	Africa	2012-08-14
KT765627	GenBank	Kenya	Africa	2012-03-23
KT765628	GenBank	Kenya	Africa	2012-11-05
KT765629	GenBank	Kenya	Africa	2012-12-21
KT765630	GenBank	Kenya	Africa	2012-11-23
KT765631	GenBank	Kenya	Africa	2012-11-27
KT765632	GenBank	Kenya	Africa	2012-11-25
KT765633	GenBank	Kenya	Africa	2012-12-26
KT765634	GenBank	Kenya	Africa	2012-12-15
KT765635	GenBank	Kenya	Africa	2012-10-30
KT765636	GenBank	Kenya	Africa	2012-12-24
KT765637	GenBank	Kenya	Africa	2012-10-27
KT765638	GenBank	Kenya	Africa	2012-11-28
KT765639	GenBank	Kenya	Africa	2012-06-28
KT765640	GenBank	Kenya	Africa	2012-10-31
KT765641	GenBank	Kenya	Africa	2012-11-17
KT765642	GenBank	Kenya	Africa	2012-11-27
KT765643	GenBank	Kenya	Africa	2012-11-24
KT765644	GenBank	Kenya	Africa	2012-11-19
KT765645	GenBank	Kenya	Africa	2012-11-19
KT765646	GenBank	Kenya	Africa	2012-11-15
KT765647	GenBank	Kenya	Africa	2012-11-23
KT765648	GenBank	Kenya	Africa	2012-11-10
KT765649	GenBank	Kenya	Africa	2012-08-24
KT765650	GenBank	Kenya	Africa	2012-12-04
KT765651	GenBank	Kenya	Africa	2012-11-23
KT765652	GenBank	Kenya	Africa	2012-11-27
KT765653	GenBank	Kenya	Africa	2012-12-03
KT765654	GenBank	Kenya	Africa	2012-10-31
KT765655	GenBank	Kenya	Africa	2012-11-24
KT765656	GenBank	Kenya	Africa	2012-06-11
KT765657	GenBank	Kenya	Africa	2012-05-19
KT765658	GenBank	Kenya	Africa	2012-06-04
KT765659	GenBank	Kenya	Africa	2012-07-10
KT765660	GenBank	Kenya	Africa	2012-07-23
KT781348	GenBank	China	Asia	2014-04-03
KT781349	GenBank	China	Asia	2014-04-03
KT781350	GenBank	China	Asia	2014-04-02
KT781351	GenBank	China	Asia	2014-04-02
KT781353	GenBank	China	Asia	2014-04-10
KT781355	GenBank	China	Asia	2014-06-18
KT781387	GenBank	China	Asia	2014-03-06
KT781388	GenBank	China	Asia	2014-03-05
KT781390	GenBank	China	Asia	2014-03-24
KT781392	GenBank	China	Asia	2014-02-24
KT781393	GenBank	China	Asia	2014-03-05
KT781394	GenBank	China	Asia	2014-02-26
KU350778	GenBank	Argentina	South_America	2012-05-09
KU350785	GenBank	Argentina	South_America	2012-04-10
KU350786	GenBank	Argentina	South_America	2012-05-03
KU350787	GenBank	Argentina	South_America	2012-05-14
KU350791	GenBank	Argentina	South_America	2012-06-12
KU350793	GenBank	Argentina	South_America	2012-07-03
KU350794	GenBank	Argentina	South_America	2012-08-08
KU350795	GenBank	Argentina	South_America	2012-09-10
KU350797	GenBank	Argentina	South_America	2013-05-24
KU350798	GenBank	Argentina	South_America	2013-06-18
KU350799	GenBank	Argentina	South_America	2013-05-09
KU350800	GenBank	Argentina	South_America	2013-05-06
KU350801	GenBank	Argentina	South_America	2013-06-24
KU350802	GenBank	Argentina	South_America	2013-04-22
KU350803	GenBank	Argentina	South_America	2013-07-18
KU350804	GenBank	Argentina	South_America	2013-10-02
KU350805	GenBank	Argentina	South_America	2013-05-16
KU350806	GenBank	Argentina	South_America	2013-06-28
KU350807	GenBank	Argentina	South_America	2013-05-09
KU350809	GenBank	Argentina	South_America	2013-06-12
KU350810	GenBank	Argentina	South_America	2013-06-13
KU350811	GenBank	Argentina	South_America	2013-06-13
KU350812	GenBank	Argentina	South_America	2013-06-24
KU350813	GenBank	Argentina	South_America	2013-08-14
KU350814	GenBank	Argentina	South_America	2013-09-13
KU350816	GenBank	Argentina	South_America	2014-04-21
KU350817	GenBank	Argentina	South_America	2014-04-29
KU350818	GenBank	Argentina	South_America	2014-05-26
KU350819	GenBank	Argentina	South_America	2014-05-28
KU350820	GenBank	Argentina	South_America	2014-05-30
KU350821	GenBank	Argentina	South_America	2014-06-04
KU350822	GenBank	Argentina	South_America	2014-06-09
KU350823	GenBank	Argentina	South_America	2014-06-12
KU350824	GenBank	Argentina	South_America	2014-06-16
KU350825	GenBank	Argentina	South_America	2014-06-18
KU350826	GenBank	Argentina	South_America	2014-06-19
KU350827	GenBank	Argentina	South_America	2014-06-25
KU350828	GenBank	Argentina	South_America	2014-07-04
KU350829	GenBank	Argentina	South_America	2014-07-10
KU350830	GenBank	Argentina	South_America	2014-07-14
KU350831	GenBank	Argentina	South_America	2014-07-28
KU350832	GenBank	Argentina	South_America	2014-08-25
KU350833	GenBank	Argentina	South_America	2014-09-03
KU681151	GenBank	South_Korea	Asia	2012-01-17
KU681152	GenBank	South_Korea	Asia	2013-01-07
KU681153	GenBank	South_Korea	Asia	2013-01-08
KU681154	GenBank	South_Korea	Asia	2013-01-07
KU681155	GenBank	South_Korea	Asia	2012-04-16
KU681156	GenBank	South_Korea	Asia	2012-06-11
KU681157	GenBank	South_Korea	Asia	2014-11-24
KU681158	GenBank	South_Korea	Asia	2012-07-30
KU681159	GenBank	South_Korea	Asia	2013-01-08
KU681160	GenBank	South_Korea	Asia	2013-09-30
KU681161	GenBank	South_Korea	Asia	2013-10-07
KU681162	GenBank	South_Korea	Asia	2012-09-28
KU681163	GenBank	South_Korea	Asia	2014-12-01
KU681164	GenBank	South_Korea	Asia	2011-10-14
KU681165	GenBank	South_Korea	Asia	2011-10-14
KU681166	GenBank	South_Korea	Asia	2014-12-16
KU681167	GenBank	South_Korea	Asia	2012-10-23
KU681168	GenBank	South_Korea	Asia	2014-12-08
KU681169	GenBank	South_Korea	Asia	2012-11-05
KU681170	GenBank	South_Korea	Asia	2012-11-06
KU681171	GenBank	South_Korea	Asia	2014-12-22
KU724059	GenBank	South_Korea	Asia	2012-10-09
KU724060	GenBank	South_Korea	Asia	2014-10-13
KU724061	GenBank	South_Korea	Asia	2014-11-10
KU724062	GenBank	South_Korea	Asia	2014-11-10
KU724063	GenBank	South_Korea	Asia	2014-11-24
KU724064	GenBank	South_Korea	Asia	2014-11-25
KU724065	GenBank	South_Korea	Asia	2014-12-01
KU724066	GenBank	South_Korea	Asia	2014-12-01
KU839624	GenBank	USA	North_America	2013-11-11
KU839626	GenBank	USA	North_America	2013-11-05
KU839630	GenBank	USA	North_America	2014-01-07
KU839631	GenBank	USA	North_America	2013-11-26
KU839637	GenBank	USA	North_America	2014-02-03
KU839639	GenBank	USA	North_America	2013-12-17
KU950455	GenBank	USA	North_America	2013-09-24
KU950456	GenBank	USA	North_America	2013-08-07
KU950459	GenBank	USA	North_America	2013-12-19
KU950460	GenBank	USA	North_America	2013-12-05
KU950464	GenBank	USA	North_America	2014-02-19
KU950468	GenBank	USA	North_America	2013-11-05
KU950469	GenBank	USA	North_America	2012-09-11
KU950470	GenBank	USA	North_America	2013-10-09
KU950472	GenBank	USA	North_America	2013-07-18
KU950475	GenBank	USA	North_America	2012-09-21
KU950483	GenBank	USA	North_America	2013-08-20
KU950485	GenBank	USA	North_America	2012-12-27
KU950486	GenBank	USA	North_America	2012-11-20
KU950491	GenBank	USA	North_America	2013-09-04
KU950492	GenBank	USA	North_America	2012-10-03
KU950493	GenBank	USA	North_America	2012-09-12
KU950498	GenBank	USA	North_America	2012-10-04
KU950499	GenBank	USA	North_America	2013-10-04
KU950502	GenBank	USA	North_America	2012-09-24
KU950505	GenBank	USA	North_America	2013-11-07
KU950506	GenBank	USA	North_America	2013-10-10
KU950507	GenBank	USA	North_America	2012-08-27
KU950509	GenBank	USA	North_America	2012-12-11
KU950511	GenBank	USA	North_America	2012-09-27
KU950513	GenBank	USA	North_America	2012-11-09
KU950518	GenBank	USA	North_America	2013-10-09
KU950519	GenBank	USA	North_America	2013-10-29
KU950520	GenBank	USA	North_America	2013-06-20
KU950521	GenBank	USA	North_America	2012-08-15
KU950522	GenBank	USA	North_America	2012-11-13
KU950523	GenBank	USA	North_America	2014-03-26
KU950524	GenBank	USA	North_America	2012-11-23
KU950527	GenBank	USA	North_America	2013-08-26
KU950528	GenBank	USA	North_America	2013-01-14
KU950529	GenBank	USA	North_America	2012-09-28
KU950531	GenBank	USA	North_America	2013-08-19
KU950536	GenBank	USA	North_America	2012-08-16
KU950537	GenBank	USA	North_America	2014-01-08
KU950538	GenBank	USA	North_America	2012-10-25
KU950540	GenBank	USA	North_America	2013-11-26
KU950541	GenBank	USA	North_America	2013-01-04
KU950544	GenBank	USA	North_America	2013-12-17
KU950545	GenBank	USA	North_America	2012-10-18
KU950546	GenBank	USA	North_America	2012-09-14
KU950549	GenBank	USA	North_America	2013-11-05
KU950550	GenBank	USA	North_America	2012-10-02
KU950554	GenBank	USA	North_America	2012-11-02
KU950556	GenBank	USA	North_America	2012-12-04
KU950557	GenBank	USA	North_America	2012-08-08
KU950560	GenBank	USA	North_America	2013-11-05
KU950563	GenBank	USA	North_America	2012-10-29
KU950566	GenBank	USA	North_America	2013-11-26
KU950567	GenBank	USA	North_America	2012-12-03
KU950570	GenBank	USA	North_America	2012-08-08
KU950572	GenBank	USA	North_America	2012-09-28
KU950579	GenBank	USA	North_America	2012-10-09
KU950581	GenBank	USA	North_America	2012-11-08
KU950583	GenBank	USA	North_America	2013-07-12
KU950585	GenBank	USA	North_America	2013-06-20
KU950590	GenBank	USA	North_America	2013-07-24
KU950592	GenBank	USA	North_America	2012-08-27
KU950595	GenBank	USA	North_America	2012-12-21
KU950596	GenBank	USA	North_America	2013-11-25
KU950598	GenBank	USA	North_America	2013-10-07
KU950608	GenBank	USA	North_America	2013-10-15
KU950610	GenBank	USA	North_America	2013-01-07
KU950612	GenBank	USA	North_America	2012-10-11
KU950615	GenBank	USA	North_America	2012-12-17
KU950617	GenBank	USA	North_America	2012-12-19
KU950620	GenBank	USA	North_America	2012-10-04
KU950623	GenBank	USA	North_America	2013-08-14
KU950624	GenBank	USA	North_America	2013-01-23
KU950627	GenBank	USA	North_America	2013-10-25
KU950628	GenBank	USA	North_America	2013-10-02
KU950629	GenBank	USA	North_America	2013-07-11
KU950631	GenBank	USA	North_America	2012-09-21
KU950632	GenBank	USA	North_America	2012-10-19
KU950634	GenBank	USA	North_America	2012-09-17
KU950636	GenBank	USA	North_America	2012-11-01
KU950638	GenBank	USA	North_America	2013-11-26
KU950639	GenBank	USA	North_America	2013-10-17
KU950641	GenBank	USA	North_America	2013-11-18
KU950642	GenBank	USA	North_America	2012-10-10
KU950643	GenBank	USA	North_America	2012-10-02
KU950644	GenBank	USA	North_America	2013-11-25
KU950645	GenBank	USA	North_America	2013-01-17
KU950646	GenBank	USA	North_America	2012-11-21
KU950649	GenBank	USA	North_America	2012-08-16
KU950650	GenBank	USA	North_America	2013-09-23
KU950651	GenBank	USA	North_America	2012-11-12
KU950653	GenBank	USA	North_America	2012-12-06
KU950654	GenBank	USA	North_America	2012-09-11
KU950655	GenBank	USA	North_America	2012-12-27
KU950658	GenBank	USA	North_America	2012-09-12
KU950660	GenBank	USA	North_America	2012-08-31
KU950664	GenBank	USA	North_America	2012-10-29
KU950666	GenBank	USA	North_America	2013-11-04
KU950667	GenBank	USA	North_America	2012-10-05
KU950670	GenBank	USA	North_America	2012-11-19
KU950671	GenBank	USA	North_America	2012-11-08
KU950673	GenBank	USA	North_America	2012-09-12
KU950674	GenBank	USA	North_America	2012-10-31
KU950677	GenBank	USA	North_America	2012-09-11
KU950683	GenBank	USA	North_America	2013-09-27
KU950685	GenBank	USA	North_America	2013-09-27
KU950686	GenBank	USA	North_America	2014-01-10
KU950692	GenBank	USA	North_America	2012-09-26
KU950694	GenBank	USA	North_America	2012-10-22
KU950696	GenBank	USA	North_America	2012-12-19
KU950698	GenBank	USA	North_America	2013-11-20
KU955006	GenBank	China	Asia	2015-07-01
KU955057	GenBank	China	Asia	2015-07-01
KU955058	GenBank	China	Asia	2015-07-01
KU955060	GenBank	China	Asia	2015-07-01
KU955061	GenBank	China	Asia	2015-07-01
KU955063	GenBank	China	Asia	2014-07-01
KU955064	GenBank	China	Asia	2014-07-01
KU955066	GenBank	China	Asia	2014-07-01
KU955067	GenBank	China	Asia	2014-07-01
KU955068	GenBank	China	Asia	2014-07-01
KU955069	GenBank	China	Asia	2014-07-01
KU955070	GenBank	China	Asia	2014-07-01
KU955071	GenBank	China	Asia	2014-07-01
KU955072	GenBank	China	Asia	2014-07-01
KU955073	GenBank	China	Asia	2014-07-01
KU955074	GenBank	China	Asia	2014-07-01
KU955075	GenBank	China	Asia	2014-07-01
KU955078	GenBank	China	Asia	2014-07-01
KU955079	GenBank	China	Asia	2014-07-01
KU955080	GenBank	China	Asia	2014-07-01
KU955081	GenBank	China	Asia	2014-07-01
KU955090	GenBank	China	Asia	2014-07-01
KU955092	GenBank	China	Asia	2014-07-01
KU955094	GenBank	China	Asia	2014-07-01
KU955097	GenBank	China	Asia	2014-07-01
KU955098	GenBank	China	Asia	2014-07-01
KU955101	GenBank	China	Asia	2014-07-01
KU955103	GenBank	China	Asia	2014-07-01
KU955104	GenBank	China	Asia	2013-07-01
KX009654	GenBank	China	Asia	2015-01-03
KX009655	GenBank	China	Asia	2015-01-22
KX009656	GenBank	China	Asia	2015-01-22
KX009657	GenBank	China	Asia	2015-01-01
KX009658	GenBank	China	Asia	2015-02-06
KX009659	GenBank	China	Asia	2015-01-28
KX009660	GenBank	China	Asia	2015-01-30
KX009661	GenBank	China	Asia	2015-02-25
KX009662	GenBank	China	Asia	2015-03-16
KX009663	GenBank	China	Asia	2015-03-19
KX009664	GenBank	China	Asia	2015-03-17
KX009665	GenBank	China	Asia	2015-03-21
KX009666	GenBank	China	Asia	2015-03-14
KX009667	GenBank	China	Asia	2015-04-01
KX009668	GenBank	China	Asia	2015-03-31
KX009669	GenBank	China	Asia	2015-04-02
KX009670	GenBank	China	Asia	2015-04-08
KX009671	GenBank	China	Asia	2015-04-09
KX009672	GenBank	China	Asia	2015-04-18
KX009673	GenBank	China	Asia	2015-04-28
KX009674	GenBank	China	Asia	2015-05-04
KX009675	GenBank	China	Asia	2015-05-03
KX009676	GenBank	China	Asia	2015-05-14
KX009677	GenBank	China	Asia	2015-04-24
KX009678	GenBank	China	Asia	2015-05-30
KX009679	GenBank	China	Asia	2015-05-30
KX009680	GenBank	China	Asia	2015-06-11
KX009681	GenBank	China	Asia	2015-06-11
KX009682	GenBank	China	Asia	2015-06-15
KX009683	GenBank	China	Asia	2015-06-11
KX009684	GenBank	China	Asia	2015-06-18
KX009685	GenBank	China	Asia	2015-07-08
KX009686	GenBank	China	Asia	2015-07-04
KX009687	GenBank	China	Asia	2015-07-19
KX009688	GenBank	China	Asia	2015-11-08
KX009689	GenBank	China	Asia	2015-12-22
KX009690	GenBank	China	Asia	2014-03-14
KX009691	GenBank	China	Asia	2014-03-21
KX009692	GenBank	China	Asia	2014-04-10
KX009693	GenBank	China	Asia	2015-05-14
KX009694	GenBank	China	Asia	2014-06-13
KX009695	GenBank	China	Asia	2014-07-15
KX009696	GenBank	China	Asia	2014-08-09
KX009697	GenBank	China	Asia	2014-10-01
KX009698	GenBank	China	Asia	2014-04-06
KX453303	GenBank	Kenya	Africa	2013-01-03
KX453305	GenBank	Kenya	Africa	2013-01-07
KX453306	GenBank	Kenya	Africa	2013-01-08
KX453307	GenBank	Kenya	Africa	2013-01-09
KX453308	GenBank	Kenya	Africa	2013-01-10
KX453309	GenBank	Kenya	Africa	2013-01-11
KX453310	GenBank	Kenya	Africa	2013-01-11
KX453311	GenBank	Kenya	Africa	2013-01-12
KX453314	GenBank	Kenya	Africa	2013-01-14
KX453316	GenBank	Kenya	Africa	2013-01-16
KX453317	GenBank	Kenya	Africa	2013-01-17
KX453318	GenBank	Kenya	Africa	2013-01-17
KX453319	GenBank	Kenya	Africa	2013-01-21
KX453320	GenBank	Kenya	Africa	2013-01-22
KX453321	GenBank	Kenya	Africa	2013-01-24
KX453322	GenBank	Kenya	Africa	2013-02-01
KX453324	GenBank	Kenya	Africa	2013-02-04
KX453327	GenBank	Kenya	Africa	2013-02-09
KX453328	GenBank	Kenya	Africa	2013-02-10
KX453329	GenBank	Kenya	Africa	2013-03-04
KX453330	GenBank	Kenya	Africa	2013-03-12
KX453331	GenBank	Kenya	Africa	2013-03-13
KX453332	GenBank	Kenya	Africa	2013-03-13
KX453333	GenBank	Kenya	Africa	2013-04-02
KX453334	GenBank	Kenya	Africa	2013-04-02
KX453339	GenBank	Kenya	Africa	2013-10-12
KX453340	GenBank	Kenya	Africa	2013-10-15
KX453341	GenBank	Kenya	Africa	2013-10-19
KX453342	GenBank	Kenya	Africa	2013-10-22
KX453343	GenBank	Kenya	Africa	2013-10-28
KX453344	GenBank	Kenya	Africa	2013-11-04
KX453345	GenBank	Kenya	Africa	2013-11-07
KX453348	GenBank	Kenya	Africa	2013-11-12
KX453349	GenBank	Kenya	Africa	2013-11-14
KX453350	GenBank	Kenya	Africa	2013-11-19
KX453351	GenBank	Kenya	Africa	2013-11-23
KX453352	GenBank	Kenya	Africa	2013-11-23
KX453353	GenBank	Kenya	Africa	2013-11-27
KX453354	GenBank	Kenya	Africa	2013-11-28
KX453355	GenBank	Kenya	Africa	2013-11-29
KX453356	GenBank	Kenya	Africa	2013-12-04
KX453357	GenBank	Kenya	Africa	2013-12-04
KX453358	GenBank	Kenya	Africa	2013-12-09
KX453359	GenBank	Kenya	Africa	2013-12-10
KX453360	GenBank	Kenya	Africa	2014-01-03
KX453361	GenBank	Kenya	Africa	2014-01-10
KX453362	GenBank	Kenya	Africa	2014-01-10
KX453363	GenBank	Kenya	Africa	2014-01-15
KX453364	GenBank	Kenya	Africa	2014-01-23
KX453365	GenBank	Kenya	Africa	2014-01-25
KX453366	GenBank	Kenya	Africa	2014-01-26
KX453367	GenBank	Kenya	Africa	2014-01-30
KX453368	GenBank	Kenya	Africa	2014-01-30
KX453369	GenBank	Kenya	Africa	2014-02-03
KX453370	GenBank	Kenya	Africa	2014-02-08
KX453371	GenBank	Kenya	Africa	2014-02-09
KX453372	GenBank	Kenya	Africa	2014-02-14
KX453373	GenBank	Kenya	Africa	2014-02-14
KX453374	GenBank	Kenya	Africa	2014-02-17
KX453375	GenBank	Kenya	Africa	2014-02-18
KX453376	GenBank	Kenya	Africa	2014-02-20
KX453377	GenBank	Kenya	Africa	2014-03-11
KX453378	GenBank	Kenya	Africa	2014-03-13
KX453379	GenBank	Kenya	Africa	2014-03-24
KX453380	GenBank	Kenya	Africa	2014-03-24
KX453382	GenBank	Kenya	Africa	2014-04-04
KX453383	GenBank	Kenya	Africa	2014-04-05
KX453384	GenBank	Kenya	Africa	2014-04-09
KX453385	GenBank	Kenya	Africa	2014-04-09
KX453386	GenBank	Kenya	Africa	2014-04-11
KX453387	GenBank	Kenya	Africa	2014-04-12
[truncated: 2,562 more rows]
